# Supplementary material for: 2-C-Cyclo­hexyl-2,3-O-isopropyl­idene­erythrofuran­ose
Source: Acta Crystallogr Sect E Struct Rep Online. 2009 Nov 21;65(Pt 12):o3124. doi: 10.1107/S1600536809048557 (PMC2972000; doi:10.1107/S1600536809048557)
Supplement: Supplementary file 2 [file e-65-o3124-Isup2.hkl]

#
# h,k,l, Fc-squared, Fo-squared, sigma(Fo-squared) and status flag
#
data_I
_shelx_title ' a11       P -1         R =  New: P-1'
_shelx_refln_list_code          4
_shelx_F_calc_maximum       63.53
_exptl_crystal_F_000       264.00
_reflns_d_resolution_high  0.8409
 
loop_
 _symmetry_equiv_pos_as_xyz
 'x, y, z'
 '-x, -y, -z'
 
_cell_length_a     5.4540
_cell_length_b     9.9080
_cell_length_c    12.4420
_cell_angle_alpha  93.290
_cell_angle_beta   94.950
_cell_angle_gamma 102.940
 
_shelx_F_squared_multiplier     1.000
 
loop_
 _refln_index_h
 _refln_index_k
 _refln_index_l
 _refln_F_squared_calc
 _refln_F_squared_meas
 _refln_F_squared_sigma
 _refln_observed_status
   2   0   0        0.76        0.44      0.14 o
   3   0   0      749.79      760.74      5.17 o
   4   0   0        4.69        5.95      0.42 o
   5   0   0      105.07      108.72      3.12 o
   6   0   0        0.20        0.71      0.34 o
  -6   1   0       14.51       14.61      1.20 o
  -5   1   0        7.41        7.84      0.87 o
  -4   1   0      143.51      146.21      2.37 o
  -3   1   0      159.62      162.26      1.52 o
  -2   1   0      139.45      140.37      1.81 o
  -1   1   0     1778.20     1658.06     10.45 o
   0   1   0      365.88      132.06      0.92 o
   1   1   0       35.12       34.43      1.01 o
   2   1   0        7.59        5.30      0.44 o
   3   1   0       15.18       16.31      1.10 o
   4   1   0      111.89      117.33      1.53 o
   5   1   0       83.55       82.96      2.23 o
   6   1   0       15.37       16.24      0.98 o
  -6   2   0        0.20        0.33      0.45 o
  -5   2   0       72.35       85.55      1.99 o
  -4   2   0        7.06        7.09      0.46 o
  -3   2   0      280.52      296.36      2.29 o
  -2   2   0       56.72       59.73      0.88 o
  -1   2   0      184.79      161.17      0.90 o
   0   2   0      114.63      101.82      0.45 o
   1   2   0       24.52       18.49      0.33 o
   2   2   0      336.86      343.81      3.72 o
   3   2   0       59.72       62.10      1.32 o
   4   2   0       26.78       24.65      1.05 o
   5   2   0       57.77       56.45      3.25 o
  -6   3   0        0.49        0.53      0.54 o
  -5   3   0       11.66       12.56      1.86 o
  -4   3   0        6.34        3.84      0.39 o
  -3   3   0       27.98       20.50      0.69 o
  -2   3   0       36.60       35.79      0.86 o
  -1   3   0     1204.16     1059.54      5.39 o
   0   3   0      135.34      109.32      0.48 o
   1   3   0       57.89       48.87      1.10 o
   2   3   0      118.69      105.76      1.24 o
   3   3   0        6.51        7.29      0.63 o
   4   3   0       88.48       85.22      1.77 o
   5   3   0        0.02       -0.06      0.27 o
  -6   4   0        9.58        9.87      1.51 o
  -5   4   0        0.93        1.28      0.74 o
  -4   4   0      113.86      128.65      2.02 o
  -3   4   0      375.94      404.94      7.40 o
  -2   4   0       70.21       68.31      1.12 o
  -1   4   0      689.40      639.78      8.55 o
   0   4   0      229.63      214.31      0.79 o
   1   4   0        0.09        0.30      0.17 o
   2   4   0      191.36      182.26      1.92 o
   3   4   0       17.69       16.93      0.71 o
   4   4   0       29.61       27.59      1.99 o
   5   4   0        1.71        1.64      0.64 o
  -6   5   0        2.81        3.98      0.69 o
  -5   5   0        9.86        7.02      1.23 o
  -4   5   0      557.18      626.43      4.40 o
  -3   5   0      301.51      293.13      8.64 o
  -2   5   0        0.63        0.55      0.11 o
  -1   5   0     1628.25     1635.05     24.67 o
   0   5   0     1163.09     1194.29      9.69 o
   1   5   0        2.59        2.71      0.19 o
   2   5   0       25.31       25.84      0.83 o
   3   5   0       20.18       18.24      1.29 o
   4   5   0      114.38       99.28     12.18 o
   5   5   0        0.82        0.52      0.51 o
  -6   6   0       35.91       43.33      2.69 o
  -5   6   0       92.09       93.86      6.74 o
  -4   6   0       82.27       74.56      4.08 o
  -3   6   0       29.04       23.63      0.83 o
  -2   6   0      107.45      100.85      2.49 o
  -1   6   0      471.69      459.76      5.03 o
   0   6   0      413.89      438.74      6.31 o
   1   6   0      379.06      407.90      6.42 o
   2   6   0       46.97       46.64      0.66 o
   3   6   0        2.07        2.45      0.22 o
   4   6   0       15.93       12.95      1.52 o
  -5   7   0        3.87        2.47      0.32 o
  -4   7   0        9.20        7.80      0.37 o
  -3   7   0       33.78       27.25      1.26 o
  -2   7   0       61.64       54.27      1.57 o
  -1   7   0        1.65        1.98      0.39 o
   0   7   0      120.96      116.16      1.56 o
   1   7   0       79.82       81.73      1.64 o
   2   7   0       18.44       18.99      0.78 o
   3   7   0        1.93        1.94      0.23 o
   4   7   0        6.71        7.83      1.52 o
  -5   8   0       11.20       13.71      1.16 o
  -4   8   0       53.72       56.93      2.45 o
  -3   8   0        0.81        1.03      0.19 o
  -2   8   0       13.35       10.62      0.91 o
  -1   8   0        0.00        0.21      0.13 o
   0   8   0      143.14      148.76      4.88 o
   1   8   0       93.26       96.44      3.22 o
   2   8   0        0.66        0.76      0.28 o
   3   8   0       16.92       17.16      2.79 o
  -5   9   0        0.84        1.31      0.66 o
  -4   9   0      150.24      175.38      4.79 o
  -3   9   0        9.38        8.48      1.35 o
  -2   9   0       32.31       34.42      1.37 o
  -1   9   0        5.63        3.78      0.32 o
   0   9   0       63.12       58.75      3.24 o
   1   9   0      135.48      159.24      4.71 o
   2   9   0        2.86        3.19      0.64 o
  -4  10   0       78.63      103.02      5.06 o
  -3  10   0       29.36       29.06      6.57 o
  -2  10   0        5.51        2.85      0.30 o
  -1  10   0        0.49        0.92      0.49 o
   0  10   0        4.47        4.53      0.56 o
   1  10   0        0.40        0.55      0.19 o
   2  10   0        1.20        0.72      0.26 o
  -3  11   0       35.31       39.76      6.62 o
  -2  11   0       39.20       37.39      1.85 o
  -1  11   0        3.05        2.63      0.52 o
   0  11   0        1.22        1.79      0.29 o
   0 -11   1        1.28        0.94      0.37 o
   1 -11   1        6.06        4.97      0.90 o
   2 -11   1       14.03       13.63      2.24 o
   3 -11   1        5.21        7.47      1.84 o
  -2 -10   1        0.49        0.35      0.19 o
  -1 -10   1        2.64        2.24      0.52 o
   0 -10   1       50.39       54.55      2.78 o
   1 -10   1        2.38        2.01      0.59 o
   2 -10   1        0.19        0.56      0.19 o
   3 -10   1       51.13       56.57      1.64 o
   4 -10   1       19.28       19.25      1.60 o
  -2  -9   1       30.11       30.40      4.32 o
  -1  -9   1        7.57        8.07      1.47 o
   1  -9   1       15.95       10.02      0.54 o
   2  -9   1        3.88        4.66      0.48 o
   3  -9   1       67.55       65.13      6.00 o
   4  -9   1        7.65        5.54      0.89 o
   5  -9   1        0.03        0.17      0.37 o
  -3  -8   1       25.02       25.66      4.16 o
  -2  -8   1        2.33        1.46      0.48 o
  -1  -8   1      229.34      262.25      6.79 o
   0  -8   1       21.50       24.47      1.94 o
   1  -8   1        8.01        9.95      0.52 o
   2  -8   1        8.95       10.20      0.90 o
   3  -8   1      143.52      144.07      2.95 o
   4  -8   1       41.00       43.72      3.08 o
   5  -8   1        8.86        8.90      1.36 o
  -4  -7   1        7.18        6.41      1.35 o
  -3  -7   1       17.70       18.16      1.25 o
  -2  -7   1        7.59        7.64      0.62 o
  -1  -7   1        3.65        4.13      0.32 o
   0  -7   1       91.86       97.79      1.83 o
   1  -7   1       94.76       98.24      1.56 o
   2  -7   1        1.43        1.31      0.26 o
   3  -7   1       57.44       56.14      1.56 o
   4  -7   1       49.75       51.99      1.23 o
   5  -7   1        6.30        4.18      0.56 o
  -4  -6   1        7.14        7.71      0.79 o
  -3  -6   1        0.30        0.55      0.15 o
  -2  -6   1       47.87       48.29      0.77 o
  -1  -6   1        0.42        0.82      0.27 o
   0  -6   1       21.33       20.09      0.61 o
   1  -6   1        2.50        3.61      0.36 o
   2  -6   1       15.39       18.55      0.89 o
   3  -6   1       97.50      103.37      1.54 o
   4  -6   1       34.01       36.87      2.24 o
   5  -6   1       13.92       12.10      0.71 o
   6  -6   1        1.06        0.44      0.37 o
  -5  -5   1        0.80        0.45      0.20 o
  -4  -5   1       42.38       41.41      2.23 o
  -3  -5   1      224.29      223.45      2.56 o
  -2  -5   1       44.20       47.72      0.69 o
  -1  -5   1       91.48       98.40      1.36 o
   0  -5   1      705.78      739.97      7.04 o
   1  -5   1        0.01        0.11      0.16 o
   2  -5   1       61.34       58.90      1.14 o
   3  -5   1      217.52      211.10      2.76 o
   4  -5   1       23.36       21.48      2.02 o
   5  -5   1        9.69        8.77      0.69 o
   6  -5   1       28.75       29.93      1.97 o
  -5  -4   1       64.11       60.63      5.95 o
  -4  -4   1      227.34      237.22      4.87 o
  -3  -4   1        0.34        0.50      0.16 o
  -2  -4   1       13.18       15.17      0.64 o
  -1  -4   1      115.55      110.44      1.12 o
   0  -4   1     1838.28     1783.66     29.66 o
   1  -4   1      186.78      180.21      3.47 o
   2  -4   1      238.43      236.04      3.11 o
   3  -4   1       42.94       45.33      0.98 o
   4  -4   1       15.77       19.99      1.03 o
   5  -4   1      146.86      154.99      3.03 o
   6  -4   1       44.03       51.23      2.93 o
  -5  -3   1       37.80       30.44      1.82 o
  -4  -3   1       21.49       19.86      1.54 o
  -3  -3   1        0.49        0.39      0.13 o
  -2  -3   1       72.98       68.20      1.00 o
  -1  -3   1        0.87        0.77      0.08 o
   0  -3   1       23.82       23.45      0.29 o
   1  -3   1      259.39      236.18      1.43 o
   2  -3   1        0.14        0.13      0.08 o
   3  -3   1      104.62      104.01      1.11 o
   4  -3   1        0.77        1.19      0.30 o
   5  -3   1       16.70       15.87      0.81 o
   6  -3   1        4.64        4.07      0.66 o
  -5  -2   1        7.10        6.22      0.55 o
  -4  -2   1        2.70        2.22      0.33 o
  -3  -2   1      180.41      181.05      2.05 o
  -2  -2   1        0.90        1.91      0.21 o
  -1  -2   1       50.26       43.43      0.40 o
   1  -2   1      620.35      564.23      6.17 o
   2  -2   1       63.52       63.88      0.66 o
   3  -2   1       31.79       37.69      0.88 o
   4  -2   1       17.25       18.45      0.82 o
   5  -2   1        0.44        1.93      0.32 o
   6  -2   1        0.48        1.64      0.45 o
  -6  -1   1       11.56       10.12      0.97 o
  -5  -1   1       11.69       11.38      0.90 o
  -4  -1   1       60.40       59.34      1.32 o
  -3  -1   1      547.73      612.06      4.24 o
  -2  -1   1       67.10       70.98      1.44 o
  -1  -1   1     1598.46     1419.74     17.85 o
   1  -1   1     3142.28     2927.55     26.30 o
   2  -1   1     1432.03     1460.43      8.19 o
   3  -1   1      356.20      406.03      3.55 o
   4  -1   1        5.96        6.71      0.44 o
   5  -1   1        2.57        3.99      0.50 o
   6  -1   1        0.45        0.48      0.21 o
  -6   0   1        3.44        2.43      0.63 o
  -5   0   1        7.34        9.86      0.63 o
  -4   0   1      206.83      200.30      3.24 o
  -3   0   1       71.73       73.74      1.01 o
  -2   0   1      106.73       97.00      0.78 o
   1   0   1     1066.02      978.85      3.64 o
   2   0   1      819.32      835.96      5.78 o
   3   0   1        3.93        5.01      0.41 o
   4   0   1      445.36      473.23      7.18 o
   5   0   1        0.15        0.40      0.26 o
   6   0   1       32.16       30.00      1.90 o
  -6   1   1        3.20        3.02      0.69 o
  -5   1   1       89.89       99.18      3.10 o
  -4   1   1        0.42        1.38      0.26 o
  -3   1   1        2.64        3.47      0.28 o
  -2   1   1      701.91      697.24      2.72 o
  -1   1   1     2465.94     2296.38      8.18 o
   1   1   1     1321.54     1234.56      4.07 o
   2   1   1       82.09       72.00      0.97 o
   3   1   1        6.62        6.73      0.38 o
   4   1   1      166.46      165.03      4.36 o
   5   1   1       42.39       44.06      1.92 o
   6   1   1       26.09       24.93      2.65 o
  -6   2   1       24.87       24.78      2.72 o
  -5   2   1        4.93        4.73      0.78 o
  -4   2   1        2.48        4.04      0.39 o
  -3   2   1      335.14      368.26      4.10 o
  -2   2   1        1.87        2.20      0.27 o
  -1   2   1     1587.13     1410.27      7.00 o
   0   2   1      925.24      815.98      2.05 o
   1   2   1      110.35      108.47      1.03 o
   2   2   1       37.20       35.22      0.69 o
   3   2   1       80.46       88.22      1.35 o
   4   2   1       27.22       25.11      0.98 o
   5   2   1        8.03        6.15      1.27 o
  -6   3   1        9.06        8.81      0.93 o
  -5   3   1        2.19        1.57      0.50 o
  -4   3   1      202.40      211.88      3.14 o
  -3   3   1      169.20      180.83      1.88 o
  -2   3   1        4.60        2.52      0.23 o
  -1   3   1      122.13      122.27      2.81 o
   0   3   1        1.25        2.41      0.21 o
   1   3   1       41.82       34.47      0.62 o
   2   3   1       12.67       11.38      0.68 o
   3   3   1       16.11       13.85      0.70 o
   4   3   1       47.78       48.00      1.22 o
   5   3   1        1.30        1.28      0.34 o
  -6   4   1        4.88        3.18      0.77 o
  -5   4   1        9.26        7.02      1.59 o
  -4   4   1       48.22       47.60      1.41 o
  -3   4   1        0.13        0.41      0.29 o
  -2   4   1      102.14      104.75      1.72 o
  -1   4   1      794.40      813.32      3.60 o
   0   4   1      485.51      482.17      4.05 o
   1   4   1      194.83      209.10      2.02 o
   2   4   1       66.50       65.13      0.93 o
   3   4   1        0.49        0.64      0.16 o
   4   4   1       14.91       14.71      1.70 o
   5   4   1        1.05        0.70      0.23 o
  -6   5   1        4.11        3.97      0.64 o
  -5   5   1       24.77       21.90      2.35 o
  -4   5   1       22.52       25.84      1.14 o
  -3   5   1       43.10       37.47      0.66 o
  -2   5   1      176.75      179.31      2.15 o
  -1   5   1      134.23      138.70      2.27 o
   0   5   1        1.57        2.47      0.30 o
   1   5   1      315.41      317.09      2.09 o
   2   5   1      145.11      145.44      2.41 o
   3   5   1       14.32       13.77      0.61 o
   4   5   1        0.02        0.91      0.23 o
  -6   6   1       41.85       42.88      2.98 o
  -5   6   1       18.18       14.86      2.14 o
  -4   6   1      120.01      126.48      3.52 o
  -3   6   1        1.12        1.83      0.32 o
  -2   6   1      131.01      128.62      2.14 o
  -1   6   1      111.61      115.08      1.31 o
   0   6   1       12.02       12.10      0.84 o
   1   6   1      238.78      245.40      3.03 o
   2   6   1       88.41       89.39      0.98 o
   3   6   1       45.92       50.52      1.80 o
   4   6   1        0.55        0.77      0.20 o
  -5   7   1      173.87      183.56     14.86 o
  -4   7   1       19.44       16.22      1.89 o
  -3   7   1       31.20       31.55      0.73 o
  -2   7   1      221.48      224.87      3.86 o
  -1   7   1       20.88       23.09      0.57 o
   0   7   1       52.61       47.83      1.67 o
   1   7   1        0.20        0.73      0.14 o
   2   7   1       73.07       74.33      1.30 o
   3   7   1        6.30        6.26      0.80 o
   4   7   1        4.18        3.27      0.50 o
  -5   8   1        2.98        2.79      0.58 o
  -4   8   1       47.31       50.94      1.24 o
  -3   8   1      237.33      237.36      4.63 o
  -2   8   1       76.23       69.51      1.28 o
  -1   8   1       41.45       36.81      1.31 o
   0   8   1       44.28       45.02      0.78 o
   1   8   1       60.05       61.89      1.12 o
   2   8   1       78.86       89.34      3.30 o
   3   8   1       39.40       39.98      6.57 o
  -5   9   1       30.39       29.25      2.32 o
  -4   9   1       21.43       17.30      2.86 o
  -3   9   1        0.00        0.59      0.29 o
  -2   9   1       43.68       43.01      1.12 o
  -1   9   1        6.12        4.52      0.31 o
   0   9   1      143.80      155.90      1.90 o
   1   9   1        0.21        0.30      0.32 o
   2   9   1        4.91        5.64      1.09 o
  -4  10   1        0.33       -0.14      0.30 o
  -3  10   1       19.09       15.72      2.81 o
  -2  10   1       19.15       19.56      1.39 o
  -1  10   1        3.72        3.44      0.28 o
   0  10   1        7.16        6.25      0.87 o
   1  10   1        2.32        2.48      0.54 o
  -3  11   1        3.46        3.13      0.46 o
  -2  11   1        2.50        2.73      0.68 o
  -1  11   1        3.30        3.63      0.81 o
   0  11   1       16.68       13.15      1.79 o
   1 -11   2       23.66       22.55      2.88 o
   2 -11   2        8.76       10.86      1.89 o
   3 -11   2        0.72        0.49      0.27 o
   0 -10   2        5.30        6.52      1.11 o
   1 -10   2       17.32       17.99      1.57 o
   2 -10   2       56.51       52.83      1.52 o
   3 -10   2        3.43        1.70      0.26 o
   4 -10   2        0.01        0.02      0.19 o
  -1  -9   2        2.69        1.62      0.39 o
   0  -9   2        1.09        0.42      0.23 o
   1  -9   2       18.29       15.33      0.87 o
   2  -9   2       19.58       16.90      1.42 o
   3  -9   2        2.01        1.98      0.30 o
   4  -9   2       23.92       16.73      3.64 o
   5  -9   2        0.76        0.42      0.42 o
  -3  -8   2        0.00        2.31      0.68 o
  -2  -8   2        0.07        0.40      0.15 o
  -1  -8   2      133.53      154.89      4.09 o
   0  -8   2      118.37      111.65      1.74 o
   1  -8   2        2.86        3.19      0.25 o
   2  -8   2       33.21       33.48      1.12 o
   3  -8   2      105.66      104.16      2.19 o
   4  -8   2        0.46       -0.16      0.34 o
   5  -8   2        0.31       -0.09      0.37 o
  -3  -7   2      158.79      162.60      5.26 o
  -2  -7   2        3.15        2.81      0.31 o
  -1  -7   2       72.12       70.51      1.37 o
   0  -7   2        5.85        7.12      0.58 o
   1  -7   2        1.35        3.05      0.21 o
   2  -7   2        0.55        0.48      0.13 o
   3  -7   2        0.43        0.56      0.47 o
   4  -7   2       75.50       74.34      2.45 o
   5  -7   2       14.75       16.01      1.23 o
  -4  -6   2       47.72       51.11      4.35 o
  -3  -6   2        3.64        3.17      0.37 o
  -2  -6   2       39.47       38.87      1.01 o
  -1  -6   2      165.53      172.56      6.73 o
   0  -6   2        1.01        0.76      0.20 o
   1  -6   2      288.20      299.89      4.33 o
   2  -6   2      192.38      203.19      3.80 o
   3  -6   2       12.05       12.41      0.81 o
   4  -6   2        8.37        7.69      0.43 o
   5  -6   2        5.01        5.51      0.55 o
   6  -6   2        1.82        3.17      0.79 o
  -5  -5   2        9.59        7.45      0.96 o
  -4  -5   2       75.79       68.16      1.75 o
  -3  -5   2      229.79      235.99      1.97 o
  -2  -5   2      147.86      157.41      3.27 o
  -1  -5   2       28.92       28.88      0.92 o
   0  -5   2       44.64       41.91      1.53 o
   1  -5   2        4.94        7.45      1.32 o
   2  -5   2        4.78        8.26      0.65 o
   3  -5   2       40.86       42.45      1.21 o
   4  -5   2        5.75        6.01      0.55 o
   5  -5   2       79.60       87.88      2.02 o
   6  -5   2       28.84       31.83      2.09 o
  -5  -4   2        1.07        1.54      0.49 o
  -4  -4   2      113.56      114.40      2.53 o
  -3  -4   2       41.34       35.86      0.89 o
  -2  -4   2       38.71       34.43      1.28 o
  -1  -4   2      271.03      259.13      2.32 o
   0  -4   2       80.64       72.40      0.77 o
   1  -4   2     1552.25     1560.99     17.85 o
   2  -4   2       69.63       63.27      1.09 o
   3  -4   2        1.31        2.13      0.18 o
   4  -4   2      196.62      194.98      2.20 o
   5  -4   2      109.42      109.52      4.58 o
   6  -4   2        0.19        1.22      0.69 o
  -5  -3   2       29.79       27.87      3.92 o
  -4  -3   2       96.79       94.81      2.30 o
  -3  -3   2       68.77       69.30      1.50 o
  -2  -3   2      256.43      253.47      2.00 o
  -1  -3   2      450.23      460.11      2.88 o
   0  -3   2       33.88       25.77      0.30 o
   1  -3   2        8.93        7.64      1.13 o
   2  -3   2        0.23        0.58      0.22 o
   3  -3   2        5.40        7.77      0.58 o
   4  -3   2        1.45        0.73      0.20 o
   5  -3   2        4.74        3.90      0.88 o
   6  -3   2        0.03        0.52      0.27 o
  -5  -2   2       53.82       56.58      2.60 o
  -4  -2   2        0.32        1.68      0.37 o
  -3  -2   2        5.82        5.54      0.34 o
  -2  -2   2     1036.58     1053.58      8.84 o
  -1  -2   2      802.80      754.95      6.18 o
   0  -2   2      311.53      281.46      2.89 o
   1  -2   2      101.82      100.49      1.34 o
   2  -2   2       25.14       25.40      0.57 o
   3  -2   2        0.14        0.99      0.32 o
   4  -2   2      154.20      157.58      2.32 o
   5  -2   2       70.03       67.59      4.59 o
   6  -2   2        2.43        1.54      0.36 o
  -6  -1   2       14.05       11.76      2.94 o
  -5  -1   2        0.89        0.41      0.42 o
  -4  -1   2        1.07        1.99      0.24 o
  -3  -1   2      248.86      243.90      4.55 o
  -2  -1   2     2505.52     2548.99     28.77 o
  -1  -1   2      102.80       88.46      0.96 o
   0  -1   2        1.24        1.07      0.14 o
   1  -1   2     4036.09     3737.18     27.13 o
   2  -1   2       10.89       10.90      0.66 o
   3  -1   2      260.85      299.40      2.88 o
   4  -1   2      143.11      150.74      2.00 o
   5  -1   2      110.17      108.97      3.11 o
   6  -1   2       16.95       14.81      1.36 o
  -6   0   2        3.62        4.94      0.88 o
  -5   0   2       15.18       13.15      2.28 o
  -4   0   2      207.39      227.14      3.15 o
  -3   0   2      551.05      609.63      5.21 o
  -2   0   2      114.87      109.29      0.88 o
  -1   0   2      511.82      486.95      4.83 o
   0   0   2     3246.58     2889.11     14.09 o
   1   0   2      585.14      552.16      2.16 o
   2   0   2       10.67        7.02      0.65 o
   3   0   2      290.29      303.75      3.06 o
   4   0   2       22.59       17.95      1.50 o
   5   0   2      152.79      159.71      7.69 o
   6   0   2       14.04       12.95      1.49 o
  -6   1   2        0.34        0.64      0.46 o
  -5   1   2        1.94        1.67      0.41 o
  -4   1   2       10.44       14.45      1.14 o
  -3   1   2      488.36      524.60      4.77 o
  -2   1   2      246.10      232.75      1.37 o
  -1   1   2      230.80      234.17      1.59 o
   0   1   2     1109.06     1008.91      3.26 o
   1   1   2      468.58      443.56      1.75 o
   2   1   2       55.05       56.92      0.90 o
   3   1   2       35.06       39.32      0.87 o
   4   1   2       38.73       36.10      1.04 o
   5   1   2        9.80        9.85      0.97 o
  -6   2   2       19.87       17.37      3.20 o
  -5   2   2      245.10      240.51      6.03 o
  -4   2   2       30.79       27.32      0.95 o
  -3   2   2        1.76        2.00      0.44 o
  -2   2   2      224.16      218.60      2.35 o
  -1   2   2       11.54       10.84      1.17 o
   0   2   2        2.57        2.52      0.24 o
   1   2   2        3.70        3.66      0.31 o
   2   2   2       14.02       12.77      0.76 o
   3   2   2        1.38        1.91      0.19 o
   4   2   2       16.44       15.92      1.35 o
   5   2   2        1.84        1.70      0.35 o
  -6   3   2        0.00        1.60      0.70 o
  -5   3   2        0.53        0.33      0.17 o
  -4   3   2       84.62       94.00      1.77 o
  -3   3   2      177.44      169.95      2.65 o
  -2   3   2        0.03        0.86      0.18 o
  -1   3   2      537.37      504.22      5.39 o
   0   3   2      376.76      344.60      1.34 o
   1   3   2        7.58        5.40      0.31 o
   2   3   2        7.22        7.42      0.46 o
   3   3   2        6.25        5.55      0.41 o
   4   3   2        6.63        7.52      0.80 o
   5   3   2        5.70        5.71      0.63 o
  -6   4   2       11.14       11.93      1.15 o
  -5   4   2        4.53        4.74      0.48 o
  -4   4   2       61.63       68.49      1.33 o
  -3   4   2        8.89        9.39      0.46 o
  -2   4   2        1.42        0.58      0.26 o
  -1   4   2      372.64      383.64      4.77 o
   0   4   2      175.93      167.10      1.46 o
   1   4   2        0.02        0.30      0.08 o
   2   4   2       43.85       38.01      0.69 o
   3   4   2        0.42        0.31      0.15 o
   4   4   2       35.13       35.08      2.23 o
   5   4   2       22.51       21.60      1.27 o
  -6   5   2        7.74        9.24      1.06 o
  -5   5   2       31.05       28.85      3.21 o
  -4   5   2        0.12        0.48      0.34 o
  -3   5   2       63.75       63.53      1.23 o
  -2   5   2       23.20       23.23      0.83 o
  -1   5   2      292.12      303.97      2.57 o
   0   5   2       68.72       65.86      1.30 o
   1   5   2       31.29       31.13      0.88 o
   2   5   2        6.56        6.50      0.41 o
   3   5   2        0.48        0.48      0.27 o
   4   5   2        8.06        8.03      1.10 o
  -5   6   2       17.55       11.74      1.81 o
  -4   6   2        0.09        0.54      0.46 o
  -3   6   2       95.81       92.48      2.78 o
  -2   6   2       32.81       36.53      0.81 o
  -1   6   2      310.63      317.41      3.32 o
   0   6   2        0.17        0.45      0.15 o
   1   6   2        3.71        3.67      0.26 o
   2   6   2       22.70       23.95      0.98 o
   3   6   2        0.00        0.42      0.13 o
   4   6   2        5.21        4.67      1.06 o
  -5   7   2       29.58       24.82      5.83 o
  -4   7   2       37.42       36.59      1.39 o
  -3   7   2        0.06        0.22      0.31 o
  -2   7   2      116.61      118.54      2.12 o
  -1   7   2      258.90      274.98      3.45 o
   0   7   2        0.02        0.36      0.13 o
   1   7   2        5.26        5.43      0.60 o
   2   7   2        9.41        9.16      0.74 o
   3   7   2       24.00       21.84      1.61 o
  -5   8   2        0.00       -0.11      0.36 o
  -4   8   2        0.45        0.41      0.34 o
  -3   8   2       19.05       18.01      0.85 o
  -2   8   2       54.85       52.16      0.80 o
  -1   8   2       76.63       77.31      2.07 o
   0   8   2       41.24       39.39      1.28 o
   1   8   2      305.03      345.66      4.48 o
   2   8   2      106.39      120.34      2.74 o
   3   8   2        0.03        0.60      0.34 o
  -5   9   2        0.88        1.87      0.61 o
  -4   9   2       37.11       40.28      3.32 o
  -3   9   2       15.87       11.40      0.83 o
  -2   9   2       10.32        9.64      0.86 o
  -1   9   2        3.95        4.96      0.29 o
   0   9   2        4.20        4.39      0.31 o
   1   9   2       17.13       16.72      2.61 o
   2   9   2        0.01        1.14      0.35 o
  -4  10   2       10.82       12.01      1.05 o
  -3  10   2       11.39        7.00      0.87 o
  -2  10   2       11.85       10.52      0.50 o
  -1  10   2        1.91        2.37      0.39 o
   0  10   2        3.14        4.21      0.75 o
   1  10   2        1.99        0.86      0.36 o
  -3  11   2        9.43        7.22      1.13 o
  -2  11   2       53.14       57.58      2.23 o
  -1  11   2        3.01        3.90      0.75 o
   0  11   2        0.50        0.28      0.12 o
   1 -11   3        8.01        6.28      1.14 o
   2 -11   3        6.89        6.00      0.78 o
   3 -11   3        1.49        1.39      0.38 o
   0 -10   3       19.19       15.97      3.04 o
   1 -10   3        7.01        2.59      0.45 o
   2 -10   3        2.70        1.04      0.15 o
   3 -10   3        4.37        1.92      0.33 o
   4 -10   3        6.57        7.49      0.86 o
  -1  -9   3       35.84       45.04      2.01 o
   0  -9   3       16.44       18.44      1.32 o
   1  -9   3        1.32        0.69      0.25 o
   2  -9   3        5.62        2.16      0.32 o
   3  -9   3       33.63       29.96      2.83 o
   4  -9   3       55.60       59.14      2.18 o
  -2  -8   3        3.50        2.88      0.44 o
  -1  -8   3       28.51       31.93      1.26 o
   0  -8   3        0.02        0.33      0.16 o
   1  -8   3        3.59        4.91      0.69 o
   2  -8   3       54.01       51.95      2.07 o
   3  -8   3        1.05        0.63      0.63 o
   4  -8   3        6.00        4.53      0.62 o
   5  -8   3       21.97       24.06      1.75 o
  -3  -7   3       17.70       10.89      2.88 o
  -2  -7   3       14.17       10.37      1.20 o
  -1  -7   3        2.07        2.05      0.31 o
   0  -7   3       36.55       39.82      1.04 o
   1  -7   3       45.30       42.16      1.62 o
   2  -7   3       32.81       30.44      0.94 o
   3  -7   3        0.20        0.38      0.21 o
   4  -7   3       14.31       15.80      1.57 o
   5  -7   3        2.46        2.63      0.65 o
  -4  -6   3        3.94        2.48      0.51 o
  -3  -6   3        0.02        0.53      0.14 o
  -2  -6   3      385.73      420.17      5.56 o
  -1  -6   3      204.27      214.87      4.96 o
   0  -6   3       11.53       11.35      0.85 o
   1  -6   3       84.28       85.49      2.62 o
   2  -6   3        2.01        1.87      0.36 o
   3  -6   3        2.32        3.56      0.46 o
   4  -6   3       13.86       11.06      1.18 o
   5  -6   3        0.26        1.25      0.64 o
  -5  -5   3       13.89       12.88      1.63 o
  -4  -5   3       11.37        9.65      1.58 o
  -3  -5   3       35.51       29.45      1.38 o
  -2  -5   3      350.75      372.38     12.83 o
  -1  -5   3      232.31      240.20      4.21 o
   0  -5   3      347.12      363.57      3.41 o
   1  -5   3      770.79      815.72      8.65 o
   2  -5   3       12.04       10.30      0.82 o
   3  -5   3       83.16       85.56      2.78 o
   4  -5   3       43.63       42.24      2.48 o
   5  -5   3       37.79       33.25      1.41 o
   6  -5   3       14.20       13.36      1.27 o
  -5  -4   3       27.04       24.45      1.50 o
  -4  -4   3       63.21       57.26      1.34 o
  -3  -4   3       22.82       18.96      1.19 o
  -2  -4   3      175.73      183.03      2.32 o
  -1  -4   3      800.08      805.04      8.05 o
   0  -4   3       40.71       30.26      0.47 o
   1  -4   3       13.19       18.52      0.80 o
   2  -4   3      102.66       98.58      2.31 o
   3  -4   3       26.04       26.14      1.49 o
   4  -4   3        0.41        1.31      0.38 o
   5  -4   3      245.76      262.66      2.44 o
   6  -4   3       35.74       33.48      5.70 o
  -5  -3   3        0.82        0.38      0.28 o
  -4  -3   3        3.12        2.34      0.28 o
  -3  -3   3       11.53       10.48      0.79 o
  -2  -3   3      157.26      149.49      1.58 o
  -1  -3   3      449.64      457.32      4.67 o
   0  -3   3      803.80      747.53      8.63 o
   1  -3   3      504.36      526.68      2.70 o
   2  -3   3       90.59       85.75      1.28 o
   3  -3   3       22.59       24.54      0.97 o
   4  -3   3      198.29      191.08      3.52 o
   5  -3   3      161.83      168.08      3.92 o
   6  -3   3        8.63        6.99      0.86 o
  -5  -2   3        2.86        4.45      0.60 o
  -4  -2   3       53.69       47.88      1.08 o
  -3  -2   3       17.48       16.29      0.67 o
  -2  -2   3       72.19       76.71      2.49 o
  -1  -2   3      175.30      169.11      2.57 o
   0  -2   3        5.78        6.22      0.26 o
   1  -2   3      627.95      610.81      3.35 o
   2  -2   3        0.32        0.83      0.19 o
   3  -2   3       64.37       64.09      1.14 o
   4  -2   3      242.59      241.88      6.74 o
   5  -2   3       64.20       63.05      1.91 o
   6  -2   3       14.52       13.99      2.41 o
  -6  -1   3        0.44        1.89      0.66 o
  -5  -1   3       14.03       15.43      1.60 o
  -4  -1   3       48.17       46.03      1.28 o
  -3  -1   3      658.04      664.01     23.89 o
  -2  -1   3     1098.18     1131.93     11.21 o
  -1  -1   3      293.25      278.40      3.92 o
   0  -1   3      505.04      466.17      2.71 o
   1  -1   3      576.33      550.97     10.47 o
   2  -1   3     1075.71     1169.28     11.11 o
   3  -1   3       74.62       81.14      1.80 o
   4  -1   3        4.96        3.45      0.53 o
   5  -1   3       23.64       22.28      2.95 o
   6  -1   3        0.70        1.36      0.33 o
  -6   0   3        8.64        6.50      0.83 o
  -5   0   3       44.93       40.63      1.77 o
  -4   0   3       44.17       42.03      1.10 o
  -3   0   3      241.93      261.89      2.42 o
  -2   0   3        0.55        0.37      0.14 o
  -1   0   3      978.32      886.70     23.14 o
   0   0   3      240.38      219.98      1.93 o
   1   0   3        3.05        3.53      0.25 o
   2   0   3      131.76      133.97      1.41 o
   3   0   3      139.94      154.88      1.95 o
   4   0   3      437.83      465.39      5.89 o
   5   0   3       68.93       65.39      2.45 o
   6   0   3        3.00        1.79      1.07 o
  -6   1   3        0.91        1.16      0.44 o
  -5   1   3       46.72       42.58      2.42 o
  -4   1   3      275.42      296.39      3.93 o
  -3   1   3      423.96      452.86      3.85 o
  -2   1   3      372.78      377.05      3.21 o
  -1   1   3      143.45      157.16      2.78 o
   0   1   3        6.85        7.33      0.33 o
   1   1   3     1350.33     1263.70     19.71 o
   2   1   3      115.36      114.02      1.28 o
   3   1   3      260.48      269.97      3.02 o
   4   1   3       19.14       16.85      1.57 o
   5   1   3      100.43       98.02      3.02 o
  -6   2   3       30.47       28.43      1.98 o
  -5   2   3       34.85       35.03      1.59 o
  -4   2   3       18.53       23.39      0.95 o
  -3   2   3      475.13      495.55      4.08 o
  -2   2   3      497.38      479.46      5.85 o
  -1   2   3       28.42       30.22      1.73 o
   0   2   3     1004.83      995.53      5.42 o
   1   2   3     1317.64     1308.16      4.47 o
   2   2   3        0.97        0.46      0.18 o
   3   2   3        2.83        2.74      0.40 o
   4   2   3       63.89       55.45      2.37 o
   5   2   3       39.16       39.86      2.94 o
  -6   3   3       45.70       44.35      5.97 o
  -5   3   3       27.53       27.63      1.62 o
  -4   3   3       34.28       42.77      2.47 o
  -3   3   3      138.06      141.20      2.23 o
  -2   3   3      353.66      378.15      4.75 o
  -1   3   3     1784.00     1856.87     25.09 o
   0   3   3     2022.58     2031.99     11.95 o
   1   3   3      547.01      559.06      4.75 o
   2   3   3       22.06       20.67      0.55 o
   3   3   3       52.49       51.04      0.92 o
   4   3   3       42.29       44.89      1.63 o
   5   3   3       15.98       14.13      1.79 o
  -6   4   3        0.98        0.51      0.51 o
  -5   4   3       23.98       17.75      2.97 o
  -4   4   3        9.90        8.78      0.59 o
  -3   4   3        0.46        0.52      0.26 o
  -2   4   3       13.88       13.34      0.78 o
  -1   4   3        2.79        3.13      0.33 o
   0   4   3      171.16      172.90      1.51 o
   1   4   3        2.25        1.63      0.27 o
   2   4   3       24.54       23.77      0.81 o
   3   4   3       37.13       37.22      1.18 o
   4   4   3        9.98        9.44      0.64 o
   5   4   3       14.75       14.95      1.29 o
  -6   5   3       13.87       13.45      2.21 o
  -5   5   3        1.40        1.17      0.29 o
  -4   5   3       38.71       41.13      2.71 o
  -3   5   3        0.98        2.08      0.45 o
  -2   5   3       13.43       10.91      0.48 o
  -1   5   3      381.11      373.55      3.16 o
   0   5   3      135.92      119.25      1.31 o
   1   5   3       26.71       22.99      0.97 o
   2   5   3       25.19       25.65      0.87 o
   3   5   3       30.99       29.94      1.86 o
   4   5   3        3.00        3.21      0.62 o
  -6   6   3       38.86       43.83      2.79 o
  -5   6   3      125.86      136.05      5.92 o
  -4   6   3      104.14      103.26      3.86 o
  -3   6   3       51.10       49.49      1.17 o
  -2   6   3       29.25       25.31      1.34 o
  -1   6   3      249.24      254.20      3.35 o
   0   6   3      132.69      135.48      1.97 o
   1   6   3      141.96      141.86      2.12 o
   2   6   3        3.78        3.70      0.59 o
   3   6   3       22.22       21.97      1.82 o
   4   6   3        2.98        1.68      0.40 o
  -5   7   3       34.01       33.39      1.15 o
  -4   7   3       19.29       17.88      1.29 o
  -3   7   3       89.96       80.82      4.70 o
  -2   7   3      208.32      229.70      3.34 o
  -1   7   3       22.14       22.15      0.76 o
   1   7   3      112.83      117.25      3.33 o
   2   7   3       49.47       49.98      1.34 o
   3   7   3       61.96       65.93      3.17 o
  -5   8   3       17.41       17.80      1.44 o
  -4   8   3       93.13       98.39      3.55 o
  -3   8   3      219.88      235.08      9.95 o
  -2   8   3      334.51      376.77      3.62 o
  -1   8   3      100.56      105.67      2.37 o
   0   8   3      186.04      217.45      3.23 o
   1   8   3       78.66       91.96      2.28 o
   2   8   3       12.48       13.85      2.53 o
   3   8   3       18.92       21.96      1.46 o
  -5   9   3        2.34        2.38      0.65 o
  -4   9   3        7.17        6.35      0.97 o
  -3   9   3        3.69        2.75      0.91 o
  -2   9   3       15.70       15.69      0.97 o
  -1   9   3      101.74      110.90      3.16 o
   0   9   3        5.91        6.61      0.64 o
   1   9   3        2.10        2.16      0.40 o
   2   9   3       32.83       34.85      5.58 o
  -4  10   3        5.22        3.15      1.03 o
  -3  10   3        1.94        1.82      0.50 o
  -2  10   3        5.76        4.80      0.52 o
  -1  10   3        1.04        0.65      0.14 o
   0  10   3        0.74        0.84      0.36 o
   1  10   3        2.35        1.90      0.58 o
  -3  11   3       18.67       16.79      1.88 o
  -2  11   3        2.24        1.84      0.34 o
  -1  11   3       45.44       58.10      3.93 o
   0  11   3        0.17        0.48      0.17 o
   1 -11   4        2.04        2.88      0.53 o
   2 -11   4       15.39       12.93      1.86 o
   3 -11   4        0.08        0.17      0.17 o
   1 -10   4        0.32        0.51      0.17 o
   2 -10   4        0.00        0.05      0.11 o
   3 -10   4        1.25        1.33      0.29 o
   4 -10   4        1.13        1.28      0.39 o
  -1  -9   4        0.00        0.21      0.27 o
   0  -9   4       16.45       12.76      1.31 o
   1  -9   4       45.49       34.29      0.65 o
   2  -9   4       36.90       37.93      0.97 o
   3  -9   4        0.48        0.42      0.44 o
   4  -9   4        0.04       -0.07      0.32 o
  -2  -8   4        3.44        2.40      0.60 o
  -1  -8   4       24.17       24.87      2.89 o
   0  -8   4       36.77       38.18      1.36 o
   1  -8   4      223.24      250.40      3.57 o
   2  -8   4       31.32       31.29      1.58 o
   3  -8   4        2.30        1.58      0.28 o
   4  -8   4       22.33       26.41      1.36 o
   5  -8   4       14.77       14.14      1.24 o
  -3  -7   4       40.15       39.56      1.29 o
  -2  -7   4        3.77        3.27      0.39 o
  -1  -7   4       73.93       82.88      1.99 o
   0  -7   4       78.39       83.78      1.65 o
   1  -7   4      253.42      278.16      4.37 o
   2  -7   4        7.99        8.60      0.65 o
   3  -7   4       19.53       16.55      2.80 o
   4  -7   4       62.70       63.06      2.74 o
   5  -7   4        0.17        0.97      0.42 o
  -4  -6   4        5.41        4.30      0.38 o
  -3  -6   4       14.47       13.05      1.04 o
  -2  -6   4      123.90      129.93      1.85 o
  -1  -6   4      215.52      223.13      6.04 o
   0  -6   4      425.98      453.60      2.53 o
   1  -6   4       33.04       33.28      0.58 o
   2  -6   4      179.59      182.84      2.94 o
   3  -6   4       57.66       54.56      1.26 o
   4  -6   4        2.05        1.35      0.27 o
   5  -6   4       18.33       16.53      0.94 o
  -5  -5   4        0.96        0.53      0.23 o
  -4  -5   4        2.01        0.57      0.18 o
  -3  -5   4      115.64      101.53      1.72 o
  -2  -5   4      202.86      208.07      3.65 o
  -1  -5   4       12.39       17.83      0.55 o
   0  -5   4      138.98      148.80      1.32 o
   1  -5   4       22.98       26.82      1.33 o
   2  -5   4      370.81      391.93      8.15 o
   3  -5   4       87.71       86.65      1.54 o
   4  -5   4        0.77        0.78      0.22 o
   5  -5   4        4.05        3.89      0.44 o
  -5  -4   4        0.30        1.12      0.41 o
  -4  -4   4        0.02        0.52      0.24 o
  -3  -4   4        2.44        2.26      0.27 o
  -2  -4   4       89.16       91.42      1.36 o
  -1  -4   4       66.43       64.75      0.92 o
   0  -4   4        2.30        2.78      0.25 o
   1  -4   4      263.78      257.68      3.28 o
   2  -4   4       71.24       63.05      1.14 o
   3  -4   4        5.90        5.58      0.38 o
   4  -4   4      137.88      129.42      7.60 o
   5  -4   4      109.72      107.69      8.60 o
   6  -4   4        0.67        0.83      0.50 o
  -5  -3   4        0.12        0.02      0.35 o
  -4  -3   4       27.45       27.75      2.10 o
  -3  -3   4       90.51       92.83      1.50 o
  -2  -3   4        4.10        2.98      0.41 o
  -1  -3   4       89.80       92.31      1.37 o
   0  -3   4      288.93      294.65      7.20 o
   1  -3   4      171.98      174.39      5.21 o
   2  -3   4       11.80       11.19      0.73 o
   3  -3   4      134.66      134.03      2.02 o
   4  -3   4       20.36       20.18      1.72 o
   5  -3   4       11.89       10.12      1.23 o
   6  -3   4       23.50       21.39      3.39 o
  -5  -2   4        0.19        0.47      0.37 o
  -4  -2   4      103.26       95.33      2.37 o
  -3  -2   4      182.31      189.20      6.77 o
  -2  -2   4      572.07      600.17      6.87 o
  -1  -2   4      776.13      814.45      3.79 o
   0  -2   4      678.27      693.22      8.18 o
   1  -2   4       90.43       94.59      1.02 o
   2  -2   4       85.39       92.72      1.32 o
   3  -2   4      338.75      368.04      4.88 o
   4  -2   4        1.46        0.60      0.38 o
   5  -2   4       12.11       11.14      1.05 o
   6  -2   4       19.81       21.41      3.55 o
  -6  -1   4       21.46       22.45      4.45 o
  -5  -1   4       14.41       12.35      2.00 o
  -4  -1   4      175.33      182.81      6.35 o
  -3  -1   4        2.79        3.07      0.31 o
  -2  -1   4      133.81      152.72      2.61 o
  -1  -1   4      266.15      285.62      3.35 o
   0  -1   4      166.55      164.95      2.66 o
   1  -1   4     1181.59     1217.20      5.11 o
   2  -1   4      738.16      779.22      7.60 o
   3  -1   4       91.02      104.06      4.86 o
   4  -1   4       28.84       30.53      1.57 o
   5  -1   4        0.69        1.16      0.35 o
  -6   0   4        3.16        3.38      0.56 o
  -5   0   4       10.21        9.53      1.29 o
  -4   0   4       26.63       26.71      1.69 o
  -3   0   4      119.33      135.68      2.08 o
  -2   0   4       29.20       30.99      1.07 o
  -1   0   4        3.66        2.01      0.25 o
   0   0   4       24.39       20.43      0.52 o
   1   0   4        0.00        0.28      0.16 o
   2   0   4       10.29       12.70      1.60 o
   3   0   4       10.83        8.91      0.91 o
   4   0   4        2.19        1.60      0.22 o
   5   0   4       40.97       37.39      2.25 o
  -6   1   4        0.37        0.46      0.32 o
  -5   1   4        0.88        1.59      0.78 o
  -4   1   4       49.03       53.35      2.06 o
  -3   1   4      184.77      195.10      2.55 o
  -2   1   4      289.07      298.84      3.83 o
   0   1   4      693.46      675.94      7.63 o
   1   1   4      353.37      345.70      5.26 o
   2   1   4       75.29       79.68      1.18 o
   3   1   4       82.73       83.28      1.72 o
   4   1   4      189.53      195.18      4.06 o
   5   1   4       14.58       16.48      1.09 o
  -6   2   4        6.07        5.25      0.71 o
  -5   2   4      258.68      271.35      7.03 o
  -4   2   4       44.70       44.69      1.25 o
  -3   2   4      117.10      120.97      5.42 o
  -2   2   4       27.50       28.30      0.86 o
  -1   2   4      249.72      250.56      5.16 o
   0   2   4     2838.25     2950.31     11.12 o
   1   2   4        0.34        0.30      0.11 o
   2   2   4       90.74       95.50      1.56 o
   3   2   4      347.78      369.77      4.80 o
   4   2   4        0.01        1.47      0.66 o
   5   2   4        0.88        0.90      0.54 o
  -6   3   4       13.45       10.76      2.22 o
  -5   3   4       12.28       12.59      1.33 o
  -4   3   4       78.95       78.68      3.59 o
  -3   3   4        0.15        0.32      0.28 o
  -2   3   4      207.85      231.27      6.87 o
  -1   3   4      190.79      197.65      2.23 o
   0   3   4      250.34      249.95      3.12 o
   1   3   4        4.01        4.54      0.40 o
   2   3   4      211.93      225.70      2.57 o
   3   3   4        2.15        1.20      0.22 o
   4   3   4       51.48       52.37      3.50 o
   5   3   4        3.11        3.75      0.39 o
  -6   4   4        0.81        1.89      0.60 o
  -5   4   4       34.63       35.12      4.56 o
  -4   4   4       51.11       49.11      1.84 o
  -3   4   4        1.13        1.12      0.33 o
  -2   4   4       23.08       31.59      1.89 o
  -1   4   4      132.80      135.34      2.13 o
   0   4   4      305.99      325.62      2.67 o
   1   4   4       29.69       26.85      1.03 o
   2   4   4       62.58       60.62      1.50 o
   3   4   4        3.53        2.80      0.33 o
   4   4   4        5.32        5.34      1.40 o
  -6   5   4       14.31       12.52      2.23 o
  -5   5   4       13.43       11.40      2.38 o
  -4   5   4       73.81       71.32      3.05 o
  -3   5   4      219.25      216.66      3.68 o
  -2   5   4       17.06       15.01      0.73 o
  -1   5   4      304.38      328.01      4.07 o
   0   5   4       14.66       13.02      0.83 o
   1   5   4       24.88       20.81      0.59 o
   2   5   4       11.48        8.80      0.86 o
   3   5   4        4.67        3.89      0.55 o
   4   5   4        7.74        7.56      0.72 o
  -6   6   4       11.08       10.15      1.94 o
  -5   6   4       47.72       52.52      1.78 o
  -4   6   4       27.28       26.19      2.09 o
  -3   6   4        6.81        7.84      0.53 o
  -2   6   4        4.31        3.31      0.34 o
  -1   6   4       33.77       34.54      0.82 o
   0   6   4       32.83       28.02      1.41 o
   1   6   4        1.40        1.75      0.24 o
   2   6   4        1.19        1.71      0.57 o
   3   6   4       57.58       55.68      2.15 o
   4   6   4        3.70        2.87      0.84 o
  -5   7   4       49.87       51.94      4.39 o
  -4   7   4       50.49       50.90      1.89 o
  -3   7   4        5.03        5.32      1.05 o
  -2   7   4       90.66       90.79      4.17 o
  -1   7   4     1458.20     1574.02     16.27 o
   0   7   4      260.67      268.11     15.10 o
   1   7   4        3.61        3.70      0.35 o
   2   7   4      179.29      196.97      3.44 o
   3   7   4       16.77       15.71      1.66 o
  -5   8   4        1.62        2.27      0.55 o
  -4   8   4       21.89       19.07      2.63 o
  -3   8   4        5.31        5.18      0.61 o
  -2   8   4      123.11      119.38      7.11 o
  -1   8   4        0.01        0.59      0.16 o
   0   8   4        7.14        5.71      0.43 o
   1   8   4        0.91        0.35      0.13 o
   2   8   4        8.81        7.75      0.97 o
   3   8   4        0.79        0.89      0.31 o
  -4   9   4        8.34        5.37      1.19 o
  -3   9   4        0.48        0.41      0.36 o
  -2   9   4       20.40       18.64      0.55 o
  -1   9   4        0.08        0.40      0.13 o
   0   9   4       11.06       10.10      0.79 o
   1   9   4       11.84       13.80      1.29 o
   2   9   4        9.71       10.72      1.80 o
  -4  10   4        0.06        0.85      0.48 o
  -3  10   4        0.32        0.28      0.12 o
  -2  10   4       22.45       25.21      0.67 o
  -1  10   4       17.71       18.66      1.29 o
   0  10   4        3.82        3.54      0.44 o
   1  10   4       11.99        8.81      2.15 o
  -2  11   4       22.14       23.72      2.99 o
  -1  11   4        0.49        0.98      0.27 o
   1 -11   5        1.27        1.17      0.33 o
   2 -11   5       11.04       13.28      1.80 o
   1 -10   5       28.81       26.15      2.46 o
   2 -10   5       10.55        6.94      0.77 o
   3 -10   5       10.07        8.11      2.51 o
  -1  -9   5        0.90        0.45      0.27 o
   0  -9   5       38.27       44.65      1.45 o
   1  -9   5       96.96      109.18      1.69 o
   2  -9   5       49.19       60.99      1.54 o
   3  -9   5       38.20       45.77      1.57 o
   4  -9   5       14.16       14.51      1.09 o
  -2  -8   5       11.06        7.71      1.90 o
  -1  -8   5       19.80       14.18      2.50 o
   0  -8   5      122.01      144.86      3.81 o
   1  -8   5        8.10        8.95      0.34 o
   2  -8   5       42.59       44.62      1.54 o
   3  -8   5      202.74      226.89      4.48 o
   4  -8   5       62.39       60.52      2.20 o
   5  -8   5        2.24        3.48      0.74 o
  -3  -7   5       19.82       20.21      1.75 o
  -2  -7   5       21.10       23.33      3.13 o
  -1  -7   5       11.18        8.13      1.20 o
   0  -7   5        0.87        1.23      0.10 o
   1  -7   5       22.61       22.78      0.91 o
   2  -7   5       18.91       20.11      1.16 o
   3  -7   5      113.06      109.25      3.27 o
   4  -7   5        0.00        0.19      0.27 o
   5  -7   5        2.62        2.07      0.48 o
  -4  -6   5        1.30        0.73      0.23 o
  -3  -6   5       15.72       15.52      1.10 o
  -2  -6   5      235.66      230.32      3.34 o
  -1  -6   5      464.23      483.37      5.79 o
   0  -6   5      140.31      131.31      1.78 o
   1  -6   5        4.05        5.21      0.53 o
   2  -6   5       35.70       33.70      1.76 o
   3  -6   5      302.00      317.52      7.40 o
   4  -6   5      137.50      148.92     13.00 o
   5  -6   5        0.81        0.95      0.28 o
  -4  -5   5        0.10        0.47      0.19 o
  -3  -5   5       82.57       82.10      2.06 o
  -2  -5   5        0.00        0.24      0.06 o
  -1  -5   5      272.87      273.16      4.08 o
   0  -5   5       69.02       69.72      1.51 o
   1  -5   5      157.98      170.41      2.95 o
   2  -5   5      221.19      227.39      3.67 o
   3  -5   5        2.22        2.15      0.28 o
   4  -5   5       19.79       17.45      0.90 o
   5  -5   5        6.41        6.92      1.34 o
  -5  -4   5       12.11       10.42      1.48 o
  -4  -4   5       69.88       75.36      2.72 o
  -3  -4   5      129.07      142.40      3.24 o
  -2  -4   5       22.93       17.37      0.86 o
  -1  -4   5        0.04        0.11      0.09 o
   0  -4   5       91.81       89.14      2.19 o
   1  -4   5      176.62      179.44      3.44 o
   2  -4   5       39.69       38.75      2.28 o
   3  -4   5       27.70       27.71      1.52 o
   4  -4   5        6.73        6.16      0.60 o
   5  -4   5       63.66       64.77      2.72 o
  -5  -3   5       23.63       25.46      3.75 o
  -4  -3   5      126.27      147.21      3.81 o
  -3  -3   5        8.32        7.45      0.58 o
  -2  -3   5        3.49        3.00      0.25 o
  -1  -3   5      329.65      324.71      9.27 o
   0  -3   5      238.30      242.26      5.11 o
   1  -3   5       64.33       70.18      4.34 o
   2  -3   5      947.64     1057.46     13.73 o
   3  -3   5      222.59      235.00      3.10 o
   4  -3   5       20.97       16.72      1.43 o
   5  -3   5        8.57        8.80      0.98 o
  -5  -2   5        4.16        1.48      0.42 o
  -4  -2   5        0.02        0.46      0.19 o
  -3  -2   5      114.25      109.31      1.76 o
  -2  -2   5        1.24        2.46      0.23 o
  -1  -2   5      395.50      432.44      5.22 o
   0  -2   5       46.92       45.74      0.98 o
   1  -2   5      160.86      169.65      2.50 o
   2  -2   5     1048.36     1156.54      9.68 o
   3  -2   5      233.74      263.44      3.53 o
   4  -2   5       10.12       11.56      0.90 o
   5  -2   5       27.58       27.77      2.26 o
  -5  -1   5        0.98        1.92      0.62 o
  -4  -1   5      130.77      134.11      4.18 o
  -3  -1   5        1.14        0.56      0.17 o
  -2  -1   5      669.75      781.78      7.34 o
  -1  -1   5       64.13       59.91      1.18 o
   0  -1   5      399.20      403.24      2.40 o
   1  -1   5       55.16       55.86      1.14 o
   2  -1   5      240.63      274.36      3.11 o
   3  -1   5       69.58       73.53      1.31 o
   4  -1   5       42.86       44.34      2.77 o
   5  -1   5       15.65       16.23      2.32 o
  -6   0   5       11.74       14.74      1.49 o
  -5   0   5       85.68       91.77      3.20 o
  -4   0   5      125.67      122.40      5.69 o
  -3   0   5       25.76       27.66      1.91 o
  -2   0   5        6.02        5.16      0.88 o
  -1   0   5       44.83       47.17      1.08 o
   0   0   5        8.84        8.60      0.97 o
   1   0   5      534.87      620.10      7.44 o
   2   0   5        0.81        1.92      0.24 o
   3   0   5      102.69      105.13      2.16 o
   4   0   5        5.78        5.39      0.56 o
   5   0   5        0.72        1.21      0.38 o
  -6   1   5        0.02        0.07      0.40 o
  -5   1   5        0.18        0.84      0.58 o
  -4   1   5        0.00        0.82      0.41 o
  -3   1   5      107.64       98.62      1.91 o
  -2   1   5        0.42        0.19      0.19 o
  -1   1   5       52.69       54.37      0.87 o
   0   1   5      442.14      439.67      5.94 o
   1   1   5      244.47      249.89      2.69 o
   2   1   5       27.95       20.31      0.87 o
   3   1   5        0.56        0.76      0.23 o
   4   1   5      205.29      212.95      3.87 o
   5   1   5       41.79       44.12      2.79 o
  -6   2   5        4.38        1.77      0.49 o
  -5   2   5        1.38        2.69      0.57 o
  -4   2   5      133.77      128.54      1.72 o
  -3   2   5      169.48      177.02      2.95 o
  -2   2   5      444.80      463.45      4.92 o
  -1   2   5     1589.05     1666.84     15.71 o
   0   2   5        6.44       10.93      0.98 o
   1   2   5       72.70       81.13      1.23 o
   2   2   5      247.63      256.98      3.09 o
   3   2   5       74.23       70.92      1.93 o
   4   2   5      151.44      141.77      5.96 o
   5   2   5        0.10        0.19      0.30 o
  -6   3   5       41.30       41.01      4.41 o
  -5   3   5      216.19      240.01      6.76 o
  -4   3   5        2.51        2.96      0.34 o
  -3   3   5       25.19       27.11      5.17 o
  -2   3   5      373.28      370.94      4.14 o
  -1   3   5      944.62     1095.12     10.52 o
   0   3   5      369.83      385.42      5.47 o
   1   3   5      260.85      271.73      2.27 o
   2   3   5        0.00        0.51      0.15 o
   3   3   5        5.66        5.32      0.64 o
   4   3   5       61.52       60.09      2.32 o
   5   3   5        3.66        3.93      0.63 o
  -6   4   5       11.62        9.29      1.60 o
  -5   4   5        2.21        2.74      0.61 o
  -4   4   5        6.66        6.81      0.71 o
  -3   4   5        1.82        1.28      0.43 o
  -2   4   5        0.51        1.16      0.61 o
  -1   4   5        1.57        1.66      0.23 o
   0   4   5        3.40        4.29      0.35 o
   1   4   5        1.65        2.10      0.22 o
   2   4   5        6.49        6.07      0.41 o
   3   4   5       71.46       75.04      1.73 o
   4   4   5        8.11        7.33      0.83 o
  -6   5   5        0.06        0.98      0.49 o
  -5   5   5       21.74       24.50      2.91 o
  -4   5   5        0.80        0.22      0.37 o
  -3   5   5       16.55       15.73      0.95 o
  -2   5   5       74.05       69.71      1.79 o
  -1   5   5       30.90       22.63      1.82 o
   0   5   5       33.81       32.79      1.72 o
   1   5   5      204.29      205.49      3.89 o
   2   5   5       17.75       17.03      2.34 o
   3   5   5       74.63       70.88      1.64 o
   4   5   5        0.01        0.33      0.20 o
  -5   6   5       55.00       55.03      5.99 o
  -4   6   5      332.66      368.45      6.06 o
  -3   6   5      104.27      102.16      2.66 o
  -2   6   5       46.07       41.69      1.74 o
  -1   6   5        1.41        1.24      0.27 o
   0   6   5       18.83       17.45      1.25 o
   1   6   5       11.58       12.54      0.55 o
   2   6   5       22.67       19.89      2.49 o
   3   6   5        0.56        0.73      0.16 o
  -5   7   5        8.75        9.41      1.03 o
  -4   7   5        0.44        0.46      0.42 o
  -3   7   5       13.82       13.81      0.90 o
  -2   7   5      456.20      487.02      4.67 o
  -1   7   5       76.23       69.19      2.16 o
   0   7   5       95.86      101.85      1.79 o
   1   7   5        2.77        1.90      0.22 o
   2   7   5        5.30        3.97      0.85 o
   3   7   5      148.79      183.26      5.89 o
  -5   8   5        2.51        1.46      0.43 o
  -4   8   5       21.09       21.20      1.73 o
  -3   8   5       35.25       33.02      1.55 o
  -2   8   5       13.15       15.94      0.74 o
  -1   8   5       80.97       93.98      3.00 o
   0   8   5       21.49       19.80      0.65 o
   1   8   5        0.14        0.51      0.18 o
   2   8   5        2.00        1.49      0.52 o
  -4   9   5       11.75       11.06      1.03 o
  -3   9   5        2.01        1.74      0.34 o
  -2   9   5       22.11       19.08      1.36 o
  -1   9   5        4.57        4.79      0.33 o
   0   9   5        9.07        9.35      0.85 o
   1   9   5        3.38        4.08      0.63 o
  -3  10   5        2.44        2.34      0.24 o
  -2  10   5        3.11        3.42      0.42 o
  -1  10   5        0.14        0.54      0.15 o
   0  10   5       16.50       19.48      1.46 o
   1 -10   6        2.61        1.09      0.25 o
   2 -10   6        0.52        0.78      0.19 o
   3 -10   6       40.57       46.38      2.42 o
  -1  -9   6        3.84        1.61      0.71 o
   0  -9   6        4.70        3.39      0.70 o
   1  -9   6        3.55        1.40      0.18 o
   2  -9   6       34.07       40.20      1.32 o
   3  -9   6       38.11       34.18      1.71 o
   4  -9   6        0.19        0.45      0.44 o
  -1  -8   6       27.96       19.32      3.38 o
   0  -8   6       88.85       95.39      2.83 o
   1  -8   6        8.46        8.46      0.46 o
   2  -8   6       71.00       78.45      1.67 o
   3  -8   6        2.15        1.45      0.46 o
   4  -8   6       15.70       15.39      1.17 o
  -2  -7   6       20.88       12.49      2.40 o
  -1  -7   6       13.38       12.01      1.54 o
   0  -7   6        0.27        0.47      0.12 o
   1  -7   6       36.19       33.20      0.90 o
   2  -7   6        1.69        1.38      0.30 o
   3  -7   6       55.95       54.29      1.17 o
   4  -7   6       56.22       56.76      1.56 o
   5  -7   6        9.76       12.50      1.25 o
  -4  -6   6        6.42        5.58      0.75 o
  -3  -6   6       65.73       63.84      1.91 o
  -2  -6   6      187.46      198.49      5.14 o
  -1  -6   6       90.41       94.13      1.68 o
   0  -6   6      148.55      154.00      2.11 o
   1  -6   6        0.05        0.61      0.23 o
   2  -6   6      397.91      432.14      5.44 o
   3  -6   6      472.58      495.33      4.18 o
   4  -6   6       21.93       21.19      1.24 o
   5  -6   6       24.42       20.43      1.94 o
  -4  -5   6       11.82       11.35      2.56 o
  -3  -5   6       24.03       25.48      0.72 o
  -2  -5   6      122.06      120.67      2.54 o
  -1  -5   6        0.12        0.22      0.11 o
   0  -5   6       83.89       80.97      1.67 o
   1  -5   6       49.60       47.40      0.99 o
   2  -5   6       70.65       68.91      1.39 o
   3  -5   6      204.85      202.98      2.37 o
   4  -5   6        1.05        1.05      0.33 o
   5  -5   6        3.10        2.35      0.64 o
  -5  -4   6        1.33        1.12      0.42 o
  -4  -4   6        0.97        0.45      0.23 o
  -3  -4   6       28.45       24.33      1.89 o
  -2  -4   6        8.05        8.61      0.48 o
  -1  -4   6       39.06       39.98      0.89 o
   0  -4   6       55.66       59.80      1.40 o
   1  -4   6       15.15       14.62      0.84 o
   2  -4   6       86.73      102.88      1.79 o
   3  -4   6       50.20       50.68      1.29 o
   4  -4   6       34.34       33.82      2.43 o
   5  -4   6        0.06        0.29      0.18 o
  -5  -3   6        0.80        0.85      0.43 o
  -4  -3   6      117.97      139.92      5.56 o
  -3  -3   6       16.37       19.08      0.75 o
  -2  -3   6      237.73      246.85      4.76 o
  -1  -3   6        3.94        4.63      0.36 o
   0  -3   6      191.85      209.64      2.57 o
   1  -3   6      110.81      121.10      2.35 o
   2  -3   6       97.42      108.69      3.71 o
   3  -3   6       11.03       11.25      0.56 o
   4  -3   6      133.60      142.96      8.64 o
   5  -3   6       30.05       28.50      2.46 o
  -5  -2   6       44.44       57.82      2.12 o
  -4  -2   6      188.21      188.61      7.08 o
  -3  -2   6        0.04        0.59      0.20 o
  -2  -2   6       32.56       35.17      0.99 o
  -1  -2   6      288.62      294.55      6.84 o
   0  -2   6      164.97      167.19      1.86 o
   1  -2   6       16.57       15.13      0.88 o
   2  -2   6       64.65       59.92      1.18 o
   3  -2   6        4.16        5.21      0.43 o
   4  -2   6        1.21        0.76      0.29 o
   5  -2   6        5.04        5.14      0.81 o
  -5  -1   6       65.70       70.25      2.50 o
  -4  -1   6       23.19       20.36      0.70 o
  -3  -1   6        7.66        7.94      0.48 o
  -2  -1   6      234.07      243.18      2.90 o
  -1  -1   6      386.12      418.18      8.54 o
   0  -1   6       26.83       24.82      0.67 o
   1  -1   6      626.34      699.38      8.42 o
   2  -1   6      803.27      931.38     10.60 o
   3  -1   6       21.08       20.21      2.54 o
   4  -1   6       38.31       37.35      1.92 o
   5  -1   6       36.74       36.85      4.50 o
  -6   0   6        9.97       11.95      1.11 o
  -5   0   6        0.27        0.82      0.44 o
  -4   0   6      104.11      112.90      2.37 o
  -3   0   6        0.61        0.27      0.43 o
  -2   0   6       79.15       78.32      1.44 o
  -1   0   6       52.61       54.05      1.14 o
   0   0   6       25.19       22.09      0.93 o
   1   0   6      114.94      108.31      1.69 o
   2   0   6        7.14        5.45      1.06 o
   3   0   6      231.57      257.13      3.43 o
   4   0   6      109.56      110.02      4.39 o
   5   0   6        8.74        5.98      0.75 o
  -6   1   6       10.57        9.52      1.02 o
  -5   1   6       25.82       30.33      1.71 o
  -4   1   6       84.54       86.66      2.38 o
  -3   1   6       35.78       37.55      0.96 o
  -2   1   6      497.87      508.18      6.67 o
  -1   1   6        7.79       10.63      0.77 o
   0   1   6       62.53       73.08      1.37 o
   1   1   6      383.38      412.21      4.54 o
   2   1   6       21.80       22.13      0.81 o
   3   1   6       55.48       51.07      2.20 o
   4   1   6        0.66        0.58      0.25 o
   5   1   6        7.72        8.09      0.86 o
  -6   2   6       18.07       22.05      1.70 o
  -5   2   6       31.91       32.44      1.94 o
  -4   2   6      121.28      128.27      2.60 o
  -3   2   6      119.60      121.00      2.32 o
  -2   2   6       72.76       71.70      6.76 o
  -1   2   6       95.93      105.62      1.44 o
   0   2   6        2.09        1.69      0.44 o
   1   2   6       86.09       95.15      1.41 o
   2   2   6       74.75       74.31      1.89 o
   3   2   6        2.12        1.59      0.34 o
   4   2   6       56.15       56.50      2.11 o
   5   2   6        1.58        1.44      0.37 o
  -6   3   6        6.37        5.12      0.90 o
  -5   3   6       91.43      103.95      4.42 o
  -4   3   6      137.71       94.58      2.88 o
  -3   3   6        1.91        2.65      1.08 o
  -2   3   6      291.56      334.58      5.02 o
  -1   3   6      326.90      355.03      3.09 o
   0   3   6       68.16       59.53      1.26 o
   1   3   6       86.34       85.33      1.81 o
   2   3   6       10.29        9.39      0.59 o
   3   3   6      345.07      362.23     28.66 o
   4   3   6      166.46      171.76      3.51 o
  -6   4   6        9.05        8.98      1.04 o
  -5   4   6       59.45       63.09      3.01 o
  -4   4   6       49.85       53.07      2.10 o
  -3   4   6      206.87      230.33      3.24 o
  -2   4   6      114.10      110.77      2.21 o
  -1   4   6       26.77       23.11      1.09 o
   0   4   6      355.94      392.72      4.15 o
   1   4   6      166.06      167.45      3.42 o
   2   4   6        7.97        7.99      0.74 o
   3   4   6        3.74        3.70      0.41 o
   4   4   6        0.07        0.60      0.43 o
  -5   5   6        2.16        2.07      0.51 o
  -4   5   6       34.64       34.68      2.91 o
  -3   5   6      251.03      248.61      4.55 o
  -2   5   6       47.35       43.21      1.19 o
  -1   5   6       36.88       34.58      1.65 o
   0   5   6      139.42      141.16      2.27 o
   1   5   6       42.41       41.63      1.46 o
   2   5   6       26.64       28.26      3.17 o
   3   5   6       58.26       65.59      2.68 o
   4   5   6       16.37       15.79      1.76 o
  -5   6   6       16.74       16.25      1.40 o
  -4   6   6       10.74       11.34      1.46 o
  -2   6   6        4.50        3.26      0.41 o
  -1   6   6        1.06        0.71      0.30 o
   0   6   6      231.70      221.07      4.60 o
   1   6   6        1.41        1.34      0.23 o
   2   6   6      141.45      147.46      2.85 o
   3   6   6       43.21       48.26      4.55 o
  -5   7   6       29.04       30.30      1.93 o
  -4   7   6       37.51       40.02      2.08 o
  -3   7   6        0.24        0.50      0.42 o
  -2   7   6        7.05        7.41      0.68 o
  -1   7   6       14.03       13.22      1.26 o
   0   7   6        3.69        4.11      0.37 o
   1   7   6        9.24        8.75      0.89 o
   2   7   6       79.89       79.37      1.99 o
   3   7   6       16.68       14.46      1.67 o
  -4   8   6       19.23       20.81      1.44 o
  -3   8   6        0.20        0.33      0.20 o
  -2   8   6       29.74       27.40      1.16 o
  -1   8   6       66.82       70.66      1.32 o
   0   8   6       40.51       37.59      2.19 o
   1   8   6       13.74       15.21      0.86 o
   2   8   6        9.50        7.03      0.88 o
  -4   9   6       13.27       15.30      1.31 o
  -3   9   6       85.79       92.03      3.53 o
  -2   9   6        6.22        5.05      0.74 o
  -1   9   6        3.38        2.74      0.29 o
   0   9   6       19.79       22.50      2.28 o
   1   9   6        9.62       11.32      1.58 o
  -3  10   6        0.61        0.42      0.28 o
  -2  10   6       10.48        8.58      0.94 o
  -1  10   6       38.65       38.29      1.40 o
   0  10   6       16.22       15.14      2.16 o
   2 -10   7        0.00        0.43      0.12 o
  -1  -9   7        2.24        1.43      0.32 o
   0  -9   7        0.04       -0.03      0.10 o
   1  -9   7       13.74       12.92      1.34 o
   2  -9   7        0.69        0.83      0.22 o
   3  -9   7       29.46       34.53      1.97 o
  -1  -8   7        0.21        0.12      0.15 o
   0  -8   7       10.68       10.21      1.00 o
   1  -8   7       52.31       48.73      1.29 o
   2  -8   7        8.64        7.87      0.78 o
   3  -8   7       28.84       22.93      2.25 o
   4  -8   7        0.00       -0.14      0.35 o
  -2  -7   7       25.82       26.29      1.15 o
  -1  -7   7       36.60       33.07      1.96 o
   0  -7   7      157.73      169.05      2.48 o
   1  -7   7       80.92       86.08      1.81 o
   2  -7   7      106.20      115.50      2.18 o
   3  -7   7        0.15        0.47      0.17 o
   4  -7   7       14.17       10.40      2.33 o
  -4  -6   7        0.27        0.39      0.16 o
  -3  -6   7       49.35       46.76      1.45 o
  -2  -6   7      111.41      112.16      2.29 o
  -1  -6   7      164.84      179.57      2.28 o
   0  -6   7      128.03      134.87      2.38 o
   1  -6   7      263.79      275.19     11.05 o
   2  -6   7      183.06      193.03      2.98 o
   3  -6   7       46.12       44.54      1.31 o
   4  -6   7      125.34      122.94      3.22 o
   5  -6   7        0.01        0.35      0.84 o
  -4  -5   7        0.25        0.57      0.30 o
  -3  -5   7       52.71       46.97      1.03 o
  -2  -5   7       13.39        8.89      0.83 o
  -1  -5   7       28.41       29.03      0.86 o
   0  -5   7      185.53      203.81      6.42 o
   1  -5   7      216.47      217.99      3.68 o
   2  -5   7       30.87       34.85      3.36 o
   3  -5   7        2.10        1.77      0.22 o
   4  -5   7        2.38        1.85      0.42 o
   5  -5   7        0.27        0.46      0.55 o
  -4  -4   7       48.21       42.80      1.54 o
  -3  -4   7       11.48        9.60      0.57 o
  -2  -4   7       26.19       21.25      0.67 o
  -1  -4   7       47.92       54.59      1.26 o
   0  -4   7       46.45       50.65      1.69 o
   1  -4   7        7.28        6.24      0.64 o
   2  -4   7       67.40       68.89      5.40 o
   3  -4   7        0.50        0.65      0.41 o
   4  -4   7        4.20        3.78      0.81 o
   5  -4   7       11.29        9.87      1.74 o
  -5  -3   7       11.96        9.92      1.67 o
  -4  -3   7        1.43        0.37      0.18 o
  -3  -3   7       30.29       30.51      1.06 o
  -2  -3   7       80.12       81.86      1.69 o
  -1  -3   7       37.69       46.85      1.04 o
   0  -3   7       46.96       55.04      1.17 o
   1  -3   7       32.85       28.47      0.86 o
   2  -3   7      132.25      144.25      3.07 o
   3  -3   7       12.66       12.60      1.02 o
   4  -3   7        2.16        2.04      0.53 o
   5  -3   7       15.49       16.02      2.04 o
  -5  -2   7        0.62        0.32      0.33 o
  -4  -2   7       13.09       16.70      1.23 o
  -3  -2   7       35.08       33.29      1.87 o
  -2  -2   7      138.69      162.63      9.06 o
  -1  -2   7       29.07       27.26      1.08 o
   0  -2   7      104.71      122.07      1.27 o
   1  -2   7       56.03       51.44      1.41 o
   2  -2   7       92.80       99.99      1.77 o
   3  -2   7       93.19      113.58      1.90 o
   4  -2   7       44.60       44.64      3.18 o
   5  -2   7       15.60       10.59      1.58 o
  -5  -1   7       21.07       21.61      1.31 o
  -4  -1   7        0.69        0.29      0.45 o
  -3  -1   7      237.16      252.47     12.60 o
  -2  -1   7      146.00      160.56      2.71 o
  -1  -1   7       58.87       63.02      1.45 o
   0  -1   7        0.29        1.12      0.39 o
   1  -1   7       66.29       65.67      2.36 o
   2  -1   7       31.70       27.34      1.90 o
   3  -1   7        1.01        1.87      0.50 o
   4  -1   7       11.60       10.15      1.34 o
   5  -1   7        4.98        3.72      0.42 o
  -5   0   7        0.62        0.68      0.39 o
  -4   0   7        5.67        5.11      0.74 o
  -3   0   7      231.46      240.33      6.49 o
  -2   0   7       88.50       85.24      2.35 o
  -1   0   7        1.31        2.80      0.88 o
   0   0   7       30.80       31.06      1.28 o
   1   0   7      101.62       94.40      2.48 o
   2   0   7       53.37       49.22      1.29 o
   3   0   7       24.11       26.00      1.20 o
   4   0   7        0.63        1.00      0.21 o
   5   0   7       14.12       15.32      1.28 o
  -5   1   7        5.60        4.26      0.66 o
  -4   1   7       32.58       34.53      1.56 o
  -3   1   7      204.59      200.35      6.44 o
  -2   1   7       93.31       85.86      2.96 o
  -1   1   7        6.11        5.26      0.39 o
   0   1   7       19.23       18.14      1.58 o
   1   1   7      142.01      143.94      2.78 o
   2   1   7      139.43      135.55      4.64 o
   3   1   7       12.08       10.78      0.94 o
   4   1   7        6.17        6.02      0.58 o
   5   1   7        2.03        1.53      0.49 o
  -5   2   7        1.13        0.71      0.49 o
  -4   2   7       19.37       22.39      1.28 o
  -3   2   7      281.67      294.24      4.84 o
  -2   2   7      309.86      312.02      4.97 o
  -1   2   7      124.41      133.81      1.97 o
   0   2   7     1104.72     1204.99      7.94 o
   1   2   7      325.15      343.80      6.13 o
   2   2   7        0.01        0.32      0.18 o
   3   2   7        9.17        8.34      1.29 o
   4   2   7       43.60       44.12      2.93 o
  -5   3   7       10.30        8.09      1.15 o
  -4   3   7        0.07        1.32      0.52 o
  -3   3   7       43.24       46.22      5.39 o
  -2   3   7      232.28      242.89      3.96 o
  -1   3   7        3.39        5.18      0.59 o
   0   3   7       29.14       25.24      0.76 o
   1   3   7       58.07       54.76      2.74 o
   2   3   7        1.30        1.87      0.39 o
   3   3   7        1.77        1.97      0.32 o
   4   3   7       44.38       44.32      3.41 o
  -5   4   7        5.77        4.53      0.91 o
  -4   4   7       18.23       19.68      2.67 o
  -3   4   7      134.33      150.20      3.26 o
  -2   4   7       71.30       67.64      2.86 o
  -1   4   7       65.73       63.14      1.95 o
   0   4   7       11.89       13.67      1.07 o
   1   4   7        0.00        0.59      0.34 o
   2   4   7       71.39       65.19      1.69 o
   3   4   7       98.39      106.92      3.25 o
   4   4   7       13.40       14.82      1.78 o
  -5   5   7        6.87        5.95      0.85 o
  -4   5   7       29.66       29.46      1.50 o
  -3   5   7       79.90       69.73      3.38 o
  -2   5   7       10.55       10.29      0.98 o
  -1   5   7        3.19        3.31      0.48 o
   0   5   7        5.90        6.45      1.09 o
   1   5   7        3.63        4.33      0.40 o
   2   5   7       17.87       14.00      1.53 o
   3   5   7       69.04       74.22      2.21 o
  -5   6   7        4.42        5.40      0.85 o
  -4   6   7       79.32       69.86      3.18 o
  -3   6   7       14.08        8.68      0.74 o
  -2   6   7        5.60        5.76      0.41 o
  -1   6   7       83.80       82.37      1.49 o
   0   6   7        5.47        5.42      0.68 o
   1   6   7      107.38      108.39      4.20 o
   2   6   7       30.55       33.13      2.14 o
   3   6   7        2.79        3.52      0.61 o
  -5   7   7        0.18        0.31      0.40 o
  -3   7   7       48.03       46.56      1.81 o
  -2   7   7        1.58        0.81      0.25 o
  -1   7   7       12.59        7.11      0.76 o
   0   7   7        8.44        6.55      0.58 o
   1   7   7        1.26        1.04      0.25 o
   2   7   7        1.74        1.19      0.60 o
  -4   8   7        5.52        4.68      1.03 o
  -3   8   7        8.75        6.01      0.82 o
  -2   8   7        8.32        7.31      1.61 o
  -1   8   7        0.39        0.45      0.14 o
   0   8   7       42.56       40.80      1.32 o
   1   8   7       21.23       27.16      2.19 o
  -3   9   7        4.47        3.89      1.01 o
  -2   9   7        1.83        1.87      0.42 o
  -1   9   7       13.59       12.18      1.08 o
   0   9   7       14.60       15.80      0.97 o
  -2  10   7      104.00      131.48      4.10 o
   1  -9   8       10.06        8.53      0.94 o
   2  -9   8        1.81        1.54      0.36 o
   3  -9   8        0.24        0.61      0.28 o
  -1  -8   8        0.01        0.18      0.17 o
   0  -8   8        0.02        0.15      0.06 o
   1  -8   8        3.36        3.06      0.30 o
   2  -8   8        6.37        5.34      0.45 o
   4  -8   8        5.57        4.11      0.83 o
  -2  -7   8       21.33       22.97      0.86 o
  -1  -7   8        0.07        0.33      0.10 o
   0  -7   8      322.79      341.05      5.73 o
   1  -7   8      477.50      520.26     11.12 o
   2  -7   8       27.63       26.24      1.25 o
   3  -7   8        9.81        7.78      0.84 o
   4  -7   8       10.52        7.51      1.18 o
  -3  -6   8       14.26       11.45      2.28 o
  -2  -6   8        8.45        7.33      0.69 o
  -1  -6   8      112.26      117.97      2.91 o
   0  -6   8      117.79      129.12      2.71 o
   1  -6   8       59.91       65.85      2.48 o
   2  -6   8       17.78       16.00      1.33 o
   3  -6   8       10.93        8.87      0.77 o
   4  -6   8        0.35        0.64      0.20 o
  -4  -5   8        0.12        0.39      0.21 o
  -3  -5   8        1.68        1.50      0.19 o
  -2  -5   8        0.83        0.80      0.21 o
  -1  -5   8        0.03        0.41      0.12 o
   0  -5   8       49.82       46.94      1.73 o
   1  -5   8        2.09        1.75      0.35 o
   2  -5   8       17.56       18.74      1.88 o
   3  -5   8      351.88      373.45      6.34 o
   4  -5   8       66.90       72.69      2.13 o
  -4  -4   8        0.28        0.25      0.24 o
  -3  -4   8       10.72        7.99      0.71 o
  -2  -4   8       17.68       14.06      0.65 o
  -1  -4   8       40.54       44.36      1.09 o
   0  -4   8      191.53      220.41      3.96 o
   1  -4   8       75.92       73.20      1.63 o
   2  -4   8       10.63        8.75      0.99 o
   3  -4   8       17.22       17.82      0.86 o
   4  -4   8       10.41       13.53      1.43 o
   5  -4   8        0.01        0.27      0.53 o
  -5  -3   8        0.37        1.18      0.40 o
  -4  -3   8        0.08        0.69      0.33 o
  -3  -3   8      175.71      163.60     10.46 o
  -2  -3   8      146.75      145.00      4.56 o
  -1  -3   8       74.47       86.42      1.66 o
   0  -3   8       64.77       66.24     10.90 o
   1  -3   8       37.11       34.82      1.09 o
   2  -3   8       19.03       16.78      2.14 o
   3  -3   8        8.50        5.84      0.65 o
   4  -3   8        0.68        1.06      0.26 o
   5  -3   8        0.34        0.27      0.18 o
  -5  -2   8        0.04        0.58      0.34 o
  -3  -2   8      113.94      124.69      2.69 o
  -2  -2   8       22.58       19.58      1.41 o
  -1  -2   8        9.62        7.81      0.48 o
   0  -2   8        5.24        7.91      0.36 o
   1  -2   8        0.74        0.67      0.18 o
   2  -2   8        2.77        2.19      0.28 o
   3  -2   8        0.05        0.72      0.27 o
   4  -2   8        0.01        0.25      0.38 o
   5  -2   8        1.61        2.68      0.49 o
  -5  -1   8        0.01        0.66      0.32 o
  -4  -1   8       78.75       85.56      2.91 o
  -3  -1   8       29.94       29.38      0.88 o
  -2  -1   8        4.41        4.88      0.60 o
  -1  -1   8      196.39      199.67      8.68 o
   0  -1   8      491.93      512.65     11.92 o
   1  -1   8       93.63       88.02      3.64 o
   2  -1   8        3.09        0.89      0.29 o
   3  -1   8       39.47       33.39      2.67 o
   4  -1   8       12.62       12.49      1.24 o
   5  -1   8        9.23        9.25      0.97 o
  -5   0   8       20.59       19.71      4.10 o
  -4   0   8        2.82        4.39      0.46 o
  -3   0   8       10.11        9.24      0.99 o
  -2   0   8        1.79        1.22      0.29 o
  -1   0   8       63.59       65.66      1.48 o
   0   0   8      431.97      465.52      5.50 o
   1   0   8       46.41       43.87      1.06 o
   2   0   8       84.81       85.08      1.22 o
   3   0   8      163.77      165.92      3.32 o
   4   0   8        5.54        6.36      0.81 o
  -5   1   8       12.00       13.39      1.57 o
  -4   1   8      169.69      181.09      5.07 o
  -2   1   8       28.87       31.66      0.79 o
  -1   1   8      145.32      152.50      2.32 o
   0   1   8        9.17        7.97      1.02 o
   1   1   8      178.44      178.71      2.86 o
   2   1   8      226.29      239.87      5.67 o
   3   1   8       40.57       43.44      2.54 o
   4   1   8       11.90       13.48      0.93 o
  -5   2   8        8.96        6.25      1.11 o
  -4   2   8       32.12       28.28      4.42 o
  -3   2   8      183.53      191.04      3.76 o
  -2   2   8        0.68        1.14      0.29 o
  -1   2   8       11.36       13.14      0.85 o
   0   2   8       42.75       42.00      1.03 o
   1   2   8      482.65      497.06      5.16 o
   2   2   8       89.40       91.58      4.34 o
   3   2   8        0.26        0.74      0.36 o
   4   2   8        9.28        7.27      0.63 o
  -5   3   8        0.13        0.57      0.33 o
  -4   3   8        3.36        2.20      0.53 o
  -3   3   8       32.89       29.36      1.48 o
  -2   3   8       35.78       32.19      1.68 o
  -1   3   8       50.99       53.70      1.27 o
   0   3   8       32.54       31.41      0.71 o
   1   3   8       18.63       21.03      2.99 o
   2   3   8       35.02       35.43      1.98 o
   3   3   8       55.54       62.89      2.26 o
   4   3   8       60.48       60.68      3.00 o
  -5   4   8       10.12        9.73      1.02 o
  -4   4   8       51.82       57.93      2.41 o
  -3   4   8       21.05       21.08      3.72 o
  -2   4   8        6.03        4.63      0.60 o
  -1   4   8       59.37       57.49      1.71 o
   0   4   8        1.84        1.98      0.66 o
   1   4   8       60.37       63.51      4.11 o
   2   4   8        4.25        7.24      0.68 o
   3   4   8        4.30        3.89      0.65 o
  -5   5   8       21.73       24.50      1.80 o
  -4   5   8       28.21       29.12      1.78 o
  -3   5   8       13.46        9.75      2.74 o
  -2   5   8        1.79        4.20      0.54 o
  -1   5   8      116.69      118.36      1.64 o
   0   5   8       15.17       10.57      1.29 o
   1   5   8        0.19        0.42      0.19 o
   2   5   8       32.26       37.32      1.86 o
   3   5   8        8.68        8.33      1.14 o
  -5   6   8        1.46        0.77      0.63 o
  -4   6   8       25.92       20.20      2.23 o
  -3   6   8        2.77        3.89      0.63 o
  -2   6   8       13.19        8.40      0.82 o
  -1   6   8       36.68       33.02      1.94 o
   0   6   8      115.61      101.96      2.21 o
   1   6   8       71.85       71.68      2.55 o
   2   6   8        0.78        1.56      0.28 o
  -4   7   8        1.41        1.76      0.54 o
  -3   7   8       31.17       33.25      2.78 o
  -2   7   8       12.16       13.76      1.49 o
  -1   7   8        1.42        1.07      0.22 o
   0   7   8       13.02       11.52      0.88 o
   1   7   8       23.38       22.40      1.02 o
   2   7   8        2.17        2.19      0.36 o
  -4   8   8        0.00        0.50      0.16 o
  -3   8   8        0.23        0.26      0.29 o
  -2   8   8        2.24        2.27      0.37 o
  -1   8   8        2.85        2.74      0.40 o
   0   8   8        0.63        0.68      0.32 o
   1   8   8       19.17       23.00      1.29 o
  -3   9   8        7.84        7.30      1.05 o
  -2   9   8        0.21        1.14      0.37 o
  -1   9   8       44.65       58.34      2.81 o
   0   9   8        1.15        1.36      0.28 o
   1  -9   9        0.09        0.19      0.14 o
  -1  -8   9       29.75       15.87      3.82 o
   0  -8   9        3.66        2.50      0.39 o
   1  -8   9       10.00        5.96      0.85 o
   2  -8   9       40.94       39.36      3.11 o
   3  -8   9        7.42        4.76      1.37 o
  -2  -7   9        6.41        5.06      1.08 o
  -1  -7   9       43.07       43.85      1.16 o
   0  -7   9      112.22      123.73      2.51 o
   1  -7   9        3.13        2.58      0.56 o
   2  -7   9        0.01        0.20      0.16 o
   3  -7   9       68.46       75.21      2.55 o
   4  -7   9        1.36        1.45      0.52 o
  -3  -6   9        9.72        7.38      1.44 o
  -2  -6   9        0.20        0.27      0.15 o
  -1  -6   9        0.10        0.24      0.14 o
   0  -6   9       83.67       95.05      2.78 o
   1  -6   9       48.55       50.49      2.39 o
   2  -6   9       12.63        9.90      1.99 o
   3  -6   9       38.42       36.85      2.03 o
   4  -6   9       20.16       14.23      2.00 o
  -4  -5   9        0.53        0.41      0.27 o
  -3  -5   9        7.30        5.01      0.59 o
  -2  -5   9        4.15        2.36      0.45 o
  -1  -5   9        0.28        0.69      0.41 o
   0  -5   9       71.26       71.09      1.72 o
   1  -5   9      134.43      146.56      2.35 o
   2  -5   9       12.65       13.31      2.82 o
   3  -5   9       13.90       16.21      1.14 o
   4  -5   9       31.56       27.65      2.07 o
  -4  -4   9        1.35        0.82      0.35 o
  -3  -4   9       10.98        9.90      1.41 o
  -2  -4   9       51.11       43.14      1.44 o
  -1  -4   9       44.59       45.99      1.19 o
   0  -4   9       70.51       66.58      2.49 o
   1  -4   9        3.79        5.49      0.42 o
   2  -4   9       10.67        8.93      1.22 o
   3  -4   9       84.87       77.48      1.90 o
   4  -4   9        1.92        1.01      0.38 o
  -4  -3   9        7.81        3.78      0.84 o
  -3  -3   9       58.63       55.23      2.06 o
  -2  -3   9        9.96        9.01      0.33 o
  -1  -3   9        3.57        5.29      0.63 o
   0  -3   9       20.28       19.34      0.97 o
   1  -3   9       24.00       22.38      1.49 o
   2  -3   9      150.57      146.84      4.14 o
   3  -3   9       12.18       11.44      0.94 o
   4  -3   9        0.02        0.13      0.18 o
  -5  -2   9        9.23        8.31      1.09 o
  -4  -2   9        6.99        4.05      0.88 o
  -3  -2   9       52.12       43.83      1.69 o
  -2  -2   9        3.66        3.93      0.32 o
  -1  -2   9      140.95      148.10      2.66 o
   0  -2   9      119.26      125.74      4.31 o
   1  -2   9       11.19       11.58      0.69 o
   2  -2   9       27.02       23.92      2.31 o
   3  -2   9       58.30       48.44      2.71 o
   4  -2   9        0.40        0.33      0.25 o
  -5  -1   9       11.11       13.06      1.11 o
  -4  -1   9        6.39        5.29      0.98 o
  -3  -1   9      145.45      148.87      3.32 o
  -2  -1   9        0.06        0.37      0.13 o
  -1  -1   9      167.73      176.98      2.93 o
   0  -1   9        0.83        1.65      0.18 o
   1  -1   9        2.48        3.89      0.32 o
   2  -1   9      254.27      256.82      3.45 o
   3  -1   9      116.50      111.26      5.97 o
   4  -1   9        0.26        0.49      0.27 o
  -5   0   9       17.58       19.67      1.46 o
  -4   0   9       98.61      111.99      3.63 o
  -3   0   9      110.98      122.37      3.62 o
  -2   0   9       57.23       62.23      1.28 o
  -1   0   9       19.03       19.93      0.68 o
   0   0   9       93.84      101.33      3.55 o
   1   0   9        1.65        1.06      0.21 o
   3   0   9       10.92       11.01      0.91 o
   4   0   9        2.40        3.40      1.11 o
  -5   1   9        1.74        1.93      0.61 o
  -4   1   9       39.47       41.79      3.25 o
  -3   1   9       50.04       45.89      5.22 o
  -1   1   9       59.80       62.39      1.97 o
   0   1   9       64.53       60.38      1.27 o
   1   1   9       12.67       11.30      1.13 o
   2   1   9      225.27      231.55      4.32 o
   3   1   9      115.22      110.55      3.64 o
   4   1   9        1.12        1.76      0.50 o
  -5   2   9        0.39        0.38      0.39 o
  -4   2   9       87.03       95.17      5.27 o
  -3   2   9        2.37        1.76      0.43 o
  -2   2   9      116.01      119.79      4.22 o
  -1   2   9       13.55       14.11      1.05 o
   0   2   9      181.74      157.38      8.87 o
   1   2   9      620.96      657.19      4.64 o
   2   2   9      100.99       96.81      4.16 o
   3   2   9       17.36       15.59      1.36 o
   4   2   9        9.98       10.30      0.81 o
  -5   3   9       44.11       54.48      3.02 o
  -4   3   9       24.47       22.09      3.57 o
  -3   3   9        3.04        3.23      0.58 o
  -2   3   9       19.63       22.31      1.48 o
  -1   3   9       77.92       74.54      1.55 o
   0   3   9       55.68       51.50      1.75 o
   1   3   9        6.99        7.60      1.19 o
   2   3   9       13.74       12.79      1.18 o
   3   3   9        0.49        1.44      0.40 o
  -5   4   9        8.26        5.87      0.81 o
  -4   4   9       13.06        9.28      2.40 o
  -3   4   9       33.55       34.57      2.49 o
  -2   4   9       26.69       29.78      1.96 o
  -1   4   9       84.67       90.31      2.77 o
   0   4   9        1.48        1.92      0.80 o
   1   4   9       82.95       88.39      2.01 o
   2   4   9       20.03       17.80      1.08 o
   3   4   9       14.54       19.06      1.38 o
  -4   5   9       86.49       91.32      3.03 o
  -3   5   9       66.82       58.92      3.31 o
  -2   5   9        5.56        7.71      2.05 o
  -1   5   9        4.67        7.24      0.62 o
   0   5   9        2.49        1.75      0.37 o
   1   5   9       78.47       68.28      3.02 o
   2   5   9       15.27       13.19      0.84 o
   3   5   9        3.11        3.59      0.60 o
  -4   6   9       12.70       13.35      2.56 o
  -3   6   9        0.19        0.77      0.22 o
  -2   6   9       39.25       40.79      1.90 o
  -1   6   9       33.59       36.90      5.11 o
   0   6   9        0.98        0.66      0.30 o
   1   6   9       31.49       39.95      1.70 o
   2   6   9       19.71       20.41      1.29 o
  -4   7   9        0.23        0.52      0.18 o
  -3   7   9       21.66       19.86      1.82 o
  -2   7   9       35.86       36.35      2.17 o
  -1   7   9       18.08       15.90      1.57 o
   0   7   9       65.10       69.20      1.64 o
   1   7   9       14.67       20.18      2.64 o
  -3   8   9        1.17        1.15      0.28 o
  -2   8   9        0.00        0.92      0.35 o
  -1   8   9       14.60       14.73      1.90 o
   0   8   9       15.41       16.99      0.89 o
   0  -8  10        2.01        1.90      0.39 o
   1  -8  10        2.26        1.10      0.32 o
   2  -8  10        0.55        1.10      0.29 o
  -2  -7  10        0.00        0.29      0.16 o
  -1  -7  10        3.57        2.95      0.81 o
   0  -7  10        1.21        0.70      0.31 o
   1  -7  10       75.11       82.04      1.98 o
   2  -7  10        5.42        4.57      1.18 o
   3  -7  10        3.86        4.09      0.68 o
  -3  -6  10        0.13        0.58      0.21 o
  -2  -6  10       24.48       27.55      0.99 o
  -1  -6  10        3.61        4.84      0.33 o
   0  -6  10        8.67        7.34      1.01 o
   1  -6  10       27.97       26.85      1.59 o
   2  -6  10        0.28        1.34      0.49 o
   3  -6  10       18.96       20.00      1.57 o
  -3  -5  10        0.31        0.65      0.36 o
  -2  -5  10        0.22        0.48      0.19 o
  -1  -5  10        3.71        2.72      0.51 o
   0  -5  10        7.02        5.22      0.66 o
   1  -5  10        6.99        4.75      0.50 o
   2  -5  10       46.50       44.94      4.04 o
   3  -5  10       57.96       56.19      1.80 o
   4  -5  10        5.54        5.57      1.02 o
  -4  -4  10        6.11        3.54      1.04 o
  -3  -4  10        0.19        0.23      0.16 o
  -2  -4  10       27.42       29.13      2.51 o
  -1  -4  10        0.82        0.20      0.36 o
   0  -4  10        8.28        6.06      0.77 o
   1  -4  10        1.35        0.67      0.12 o
   2  -4  10      191.74      169.23      5.21 o
   3  -4  10       15.82       12.56      1.71 o
   4  -4  10        4.93        3.54      0.64 o
  -4  -3  10        1.78        1.37      0.38 o
  -3  -3  10       45.04       37.81      1.69 o
  -2  -3  10      332.41      357.74      5.94 o
  -1  -3  10       27.04       31.25      2.28 o
   0  -3  10        6.95        6.31      0.84 o
   1  -3  10      162.81      163.82      4.84 o
   2  -3  10        0.90        0.78      0.28 o
   3  -3  10       36.69       31.87      2.11 o
   4  -3  10        2.18        2.25      0.46 o
  -4  -2  10       10.74        7.52      1.64 o
  -3  -2  10       23.10       18.29      1.36 o
  -2  -2  10        0.55        1.06      0.28 o
  -1  -2  10       29.91       29.68      1.19 o
   0  -2  10       67.96       60.66      2.10 o
   1  -2  10       20.73       17.37      1.62 o
   2  -2  10       25.31       23.56      1.97 o
   3  -2  10       12.18       16.61      1.60 o
   4  -2  10        0.33        0.66      0.45 o
  -4  -1  10        6.41        5.89      1.36 o
  -3  -1  10        0.04        0.49      0.28 o
  -2  -1  10       15.63       14.32      1.11 o
  -1  -1  10      128.36      120.75     14.69 o
   0  -1  10       50.66       51.43      3.54 o
   1  -1  10      107.86      109.33      3.65 o
   2  -1  10        3.90        4.27      0.51 o
   3  -1  10       46.64       46.61      2.51 o
   4  -1  10        9.68       11.00      2.42 o
  -5   0  10       69.16       85.76      4.58 o
  -4   0  10        0.85        0.81      0.26 o
  -3   0  10       18.17       21.28      2.27 o
  -2   0  10       25.01       25.59      1.70 o
  -1   0  10        1.28        1.96      0.47 o
   0   0  10      151.32      139.39      3.34 o
   1   0  10        0.05        0.29      0.18 o
   2   0  10       98.59      102.09      2.30 o
   3   0  10       24.96       21.84      1.72 o
   4   0  10        1.19        0.95      0.27 o
  -5   1  10        5.09        3.20      0.80 o
  -4   1  10       41.05       36.05      5.12 o
  -3   1  10      139.73      156.88      4.33 o
  -2   1  10       11.00       12.81      1.70 o
  -1   1  10       14.72       15.50      1.35 o
   0   1  10       24.09       25.40      3.06 o
   1   1  10      288.24      290.26      7.49 o
   2   1  10      592.67      515.87     11.73 o
   3   1  10       53.71       56.23      2.60 o
   4   1  10        7.49        8.47      1.69 o
  -5   2  10        0.62        0.04      0.28 o
  -4   2  10        0.03        0.47      0.32 o
  -3   2  10      231.02      252.83      5.20 o
  -2   2  10       32.33       30.60      1.21 o
  -1   2  10       43.37       46.45      2.28 o
   0   2  10       67.96       62.41      2.38 o
   1   2  10        0.16        0.23      0.40 o
   2   2  10       33.11       26.32      1.35 o
   3   2  10       21.84       23.82      1.43 o
  -5   3  10        0.69        0.46      0.30 o
  -4   3  10       68.38       71.64      3.28 o
  -3   3  10       25.65       24.88      1.72 o
  -2   3  10        3.65        3.31      0.60 o
  -1   3  10       63.10       58.47     10.77 o
   0   3  10        0.02        0.55      0.25 o
   1   3  10        4.86        4.95      0.73 o
   2   3  10       13.59       17.88      1.13 o
   3   3  10        2.65        2.54      0.34 o
  -4   4  10        0.51        1.04      0.53 o
  -3   4  10       10.87       10.93      0.89 o
  -2   4  10       29.82       30.97      3.17 o
  -1   4  10       70.24       63.65      2.34 o
   0   4  10       16.49       15.67      3.37 o
   1   4  10       25.66       18.44      0.98 o
   2   4  10        4.14        4.96      0.67 o
   3   4  10        5.90        8.35      1.00 o
  -4   5  10        0.52        0.34      0.23 o
  -3   5  10        0.22        0.47      0.22 o
  -2   5  10      108.10       70.63      2.57 o
  -1   5  10       66.79       82.39      2.05 o
   0   5  10        0.16        0.44      0.18 o
   1   5  10        1.43        3.18      0.59 o
   2   5  10        0.60        0.28      0.20 o
  -4   6  10       19.03       14.96      1.58 o
  -3   6  10       15.88       18.22      1.74 o
  -2   6  10       62.28       59.26      3.98 o
  -1   6  10        4.57        4.09      0.64 o
   0   6  10       33.00       34.66      3.82 o
   1   6  10       51.23       49.48      2.58 o
  -3   7  10        8.32        8.43      1.09 o
  -2   7  10        0.41        0.08      0.76 o
  -1   7  10        1.25        1.33      0.26 o
   0   7  10        0.27        1.14      0.49 o
   1   7  10        2.11        3.06      0.57 o
  -2   8  10        2.38        1.12      0.30 o
  -1   8  10        0.01        0.52      0.30 o
   0  -8  11        8.72        6.23      1.80 o
   1  -8  11        1.31        1.03      0.33 o
  -1  -7  11       12.45       14.34      2.07 o
   1  -7  11        0.00        0.28      0.29 o
   2  -7  11        2.25        2.99      0.71 o
  -2  -6  11        0.19        0.68      0.22 o
  -1  -6  11        4.11        4.32      0.87 o
   0  -6  11       35.45       37.15      1.38 o
   1  -6  11       10.88        8.53      1.73 o
   2  -6  11       47.68       50.12      4.16 o
   3  -6  11        5.41        6.96      0.76 o
  -3  -5  11        2.50        1.85      0.48 o
  -2  -5  11      137.19      157.66      3.10 o
  -1  -5  11        0.84        1.89      0.68 o
   0  -5  11        9.76        9.84      2.13 o
   1  -5  11       89.86       93.29      3.00 o
   2  -5  11       12.51        8.79      3.75 o
   3  -5  11        3.98        3.61      0.80 o
  -3  -4  11        6.31        4.76      1.22 o
  -2  -4  11       62.60       67.76      2.06 o
  -1  -4  11      152.16      169.97      3.42 o
   0  -4  11      211.64      224.99      5.50 o
   1  -4  11      150.58      157.95      5.20 o
   2  -4  11       34.56       31.26      1.32 o
   3  -4  11        8.45        8.94      0.75 o
  -4  -3  11       15.21       11.84      3.10 o
  -3  -3  11       59.68       57.29      2.08 o
  -2  -3  11       45.97       46.91      3.98 o
  -1  -3  11        5.81        4.98      0.62 o
   0  -3  11       79.85       72.03      3.38 o
   1  -3  11        3.16        3.26      0.87 o
   2  -3  11       46.82       40.12      2.83 o
   3  -3  11       23.16       26.34      1.95 o
  -4  -2  11        2.94        2.44      0.54 o
  -3  -2  11       40.15       40.14      3.38 o
  -2  -2  11        0.28        0.53      0.14 o
  -1  -2  11       23.57       22.04      3.10 o
   0  -2  11       76.91       78.84      2.67 o
   1  -2  11       22.68       23.86      2.00 o
   2  -2  11       87.23       86.92      2.10 o
   3  -2  11       10.38       11.11      0.96 o
  -4  -1  11        1.56        1.87      0.44 o
  -3  -1  11        4.55        4.54      0.56 o
  -2  -1  11        9.83        9.05      1.08 o
  -1  -1  11       33.50       29.01      2.61 o
   0  -1  11      218.30      217.27      5.76 o
   1  -1  11        1.17        1.57      0.29 o
   2  -1  11       21.47       20.32      3.46 o
   3  -1  11        2.08        2.36      0.46 o
  -4   0  11       21.12       19.54      2.92 o
  -3   0  11       51.09       51.37      1.69 o
  -2   0  11        0.34        0.80      0.26 o
  -1   0  11      280.05      286.46      7.72 o
   0   0  11        2.20        3.02      0.46 o
   1   0  11       97.34       95.03      2.00 o
   2   0  11        0.03        0.66      0.35 o
   3   0  11       21.03       21.59      1.27 o
  -4   1  11       36.60       35.76      4.68 o
  -3   1  11       98.80      106.71      3.49 o
  -2   1  11      153.63      164.27      4.51 o
  -1   1  11      157.04      155.16      3.37 o
   0   1  11      202.27      214.13      5.75 o
   1   1  11      135.82      133.17      3.28 o
   2   1  11        4.75        7.63      0.67 o
   3   1  11        4.81        4.40      0.79 o
  -4   2  11       11.48        8.75      1.53 o
  -3   2  11       16.66       18.29      1.88 o
  -2   2  11        0.06        0.05      0.23 o
  -1   2  11      153.98      150.54      8.94 o
   1   2  11       41.75       36.60      1.69 o
   2   2  11        0.24        0.54      0.44 o
   3   2  11       20.90       15.87      2.23 o
  -4   3  11        0.31        0.97      0.61 o
  -3   3  11       22.93       23.05      2.10 o
  -2   3  11       69.87       70.66      5.52 o
  -1   3  11       51.66       56.30      3.95 o
   0   3  11        0.00        0.93      0.44 o
   1   3  11       22.49       23.23      1.57 o
   2   3  11        0.40        1.21      0.57 o
  -4   4  11      121.95      127.49      4.59 o
  -3   4  11        1.12        1.57      0.88 o
  -2   4  11       10.29       10.43      1.15 o
  -1   4  11       13.21       10.05      1.11 o
   0   4  11        5.09        7.46      1.67 o
   1   4  11        6.07        4.45      0.65 o
   2   4  11        3.57        4.47      0.69 o
  -4   5  11        2.55        2.76      0.67 o
  -3   5  11        7.76        8.93      1.10 o
  -2   5  11        2.68        1.18      0.38 o
  -1   5  11       11.45       13.66      1.74 o
   0   5  11        0.79        1.75      0.62 o
   1   5  11        3.10        4.00      0.44 o
  -3   6  11       17.45       11.86      1.47 o
  -2   6  11        3.55        4.89      0.59 o
  -1   6  11        0.68        1.04      0.30 o
   1   6  11        0.16        0.61      0.22 o
  -2   7  11        1.39        0.83      0.28 o
  -1   7  11        4.78        2.69      0.66 o
   0  -7  12        1.10        0.75      0.44 o
   1  -7  12        1.40        1.67      0.56 o
  -1  -6  12       18.95       20.31      2.21 o
   0  -6  12       12.55        9.03      2.16 o
   1  -6  12        5.62        3.92      0.93 o
   2  -6  12        4.10        2.28      0.70 o
  -2  -5  12        0.26        0.35      0.36 o
  -1  -5  12        0.08        0.50      0.25 o
   0  -5  12      127.16      135.45      4.63 o
   1  -5  12       19.74       14.02      2.36 o
   2  -5  12        8.13        7.65      1.83 o
  -3  -4  12        0.73        0.80      0.26 o
  -2  -4  12       12.89        9.47      1.84 o
  -1  -4  12      191.54      208.29      3.21 o
   0  -4  12       24.93       24.56      2.60 o
   1  -4  12        8.30        9.66      0.83 o
   2  -4  12        1.58        1.07      0.39 o
   3  -4  12        0.11        0.50      0.60 o
  -3  -3  12        0.01        0.30      0.22 o
  -2  -3  12       45.73       48.56      2.87 o
  -1  -3  12       29.00       27.80      4.57 o
   0  -3  12       11.13       10.17      1.27 o
   1  -3  12       41.03       42.41      1.82 o
   2  -3  12        0.98        0.59      0.18 o
   3  -3  12       28.16       25.50      1.51 o
  -3  -2  12        0.21        0.26      0.11 o
  -2  -2  12        0.26        0.44      0.31 o
  -1  -2  12       47.57       50.83      5.20 o
   0  -2  12       27.11       27.34      3.17 o
   1  -2  12        6.36        7.72      1.86 o
   2  -2  12        6.72        4.28      0.57 o
   3  -2  12        8.76        7.85      0.79 o
  -4  -1  12       19.23       15.10      3.37 o
  -3  -1  12        5.17        3.89      0.60 o
  -2  -1  12        7.12        6.98      1.11 o
  -1  -1  12        4.75        3.93      0.59 o
   0  -1  12        7.40        8.73      1.13 o
   1  -1  12        3.58        2.23      0.43 o
   2  -1  12       12.70       11.40      2.00 o
   3  -1  12        1.22        0.97      0.40 o
  -4   0  12        3.59        3.12      0.52 o
  -3   0  12        0.56        0.26      0.26 o
  -2   0  12       17.66       17.92      2.09 o
  -1   0  12      182.02      183.86      5.33 o
   1   0  12        0.14        0.11      0.13 o
   2   0  12        1.13        1.32      0.33 o
   3   0  12       39.09       40.29      2.26 o
  -4   1  12        1.22        1.48      0.33 o
  -3   1  12        3.84        3.32      0.56 o
  -2   1  12       89.04       88.40      3.35 o
   0   1  12       13.25       13.17      2.64 o
   1   1  12        0.79        1.43      0.41 o
   2   1  12       24.74       26.56      1.55 o
  -4   2  12       13.67       12.97      1.09 o
  -3   2  12       12.01       10.14      1.14 o
  -2   2  12        0.48        0.74      0.19 o
  -1   2  12       20.00       18.61      2.06 o
   0   2  12        3.99        4.86      0.88 o
   1   2  12        0.08        1.56      0.50 o
   2   2  12       34.89       30.85      1.81 o
  -4   3  12       16.45       14.13      1.45 o
  -3   3  12       33.37       33.90      3.36 o
  -2   3  12       27.48       24.33      2.32 o
  -1   3  12       53.87       49.63      1.88 o
   0   3  12        5.17        4.86      1.21 o
   1   3  12        0.22        2.27      0.62 o
   2   3  12        9.60        8.41      0.89 o
  -3   4  12       36.47       37.65      2.71 o
  -2   4  12       31.91       29.17      2.04 o
  -1   4  12        1.00        0.64      0.24 o
   0   4  12        0.32        0.17      0.21 o
   1   4  12       24.49       24.66      1.55 o
  -3   5  12        2.08        1.48      0.36 o
  -2   5  12        0.89        1.38      0.32 o
  -1   5  12        0.37        1.08      0.56 o
   1   5  12        1.96        2.24      0.42 o
  -2   6  12        4.44        4.10      0.55 o
  -1   6  12       23.78       25.64      2.82 o
   0  -6  13        2.13        3.07      0.78 o
   1  -6  13        2.52        3.02      0.79 o
  -1  -5  13       11.68       10.94      1.00 o
   0  -5  13       52.18       59.70      3.12 o
   1  -5  13        2.10        1.19      0.48 o
  -2  -4  13       18.45       14.60      2.96 o
  -1  -4  13        0.12        1.49      0.53 o
   0  -4  13       64.10       73.15      3.72 o
   1  -4  13        1.64        1.02      0.48 o
   2  -4  13        4.39        3.07      0.74 o
  -2  -3  13       18.83       14.37      2.94 o
  -1  -3  13        0.00       -0.09      0.35 o
   0  -3  13        1.90        2.34      0.69 o
   1  -3  13        2.18        1.93      0.43 o
   2  -3  13       21.38       16.38      3.13 o
  -3  -2  13        6.60        4.63      1.28 o
  -2  -2  13        0.99        1.10      0.41 o
  -1  -2  13        3.77        4.11      0.93 o
   0  -2  13        4.11        3.54      0.81 o
   1  -2  13        1.15        0.94      0.52 o
   2  -2  13       15.82       13.94      2.05 o
  -3  -1  13       25.50       24.03      5.21 o
  -2  -1  13        0.00        0.36      0.22 o
  -1  -1  13        0.43        0.69      0.45 o
   0  -1  13        4.93        5.90      0.95 o
   1  -1  13        0.02        0.51      0.52 o
   2  -1  13        0.02        0.83      0.49 o
  -3   0  13        5.57        4.05      0.54 o
  -2   0  13        6.61        5.05      0.81 o
  -1   0  13       51.25       43.86      4.78 o
   0   0  13        0.96        2.12      0.77 o
   1   0  13        2.93        3.39      0.68 o
   2   0  13        2.95        1.59      0.29 o
  -3   1  13        0.58        0.69      0.56 o
  -2   1  13        0.40        0.68      0.26 o
  -1   1  13       52.70       52.46      2.41 o
   0   1  13        8.64        8.49      1.01 o
   1   1  13        3.38        2.78      0.78 o
   2   1  13        1.60        0.83      0.52 o
  -3   2  13        1.15        0.81      0.22 o
  -2   2  13        8.63        8.62      1.14 o
  -1   2  13        5.02        5.79      1.23 o
   1   2  13       15.07       15.67      2.46 o
  -3   3  13        0.24        0.45      0.40 o
  -2   3  13        1.26        1.68      0.31 o
  -1   3  13       12.24       11.03      1.51 o
   1   3  13        1.19        1.37      0.65 o
  -2   4  13        7.08        6.78      0.73 o
  -1   4  13        0.42        0.90      0.28 o
   0   4  13       31.26       36.89      2.34 o
  -1   5  13        3.99        4.27      1.02 o
  -1  -4  14       68.41       81.03      4.37 o
   0  -4  14       39.95       42.83      3.76 o
   0  -3  14        9.55       10.93      1.19 o
   1  -3  14        0.00        1.41      0.34 o
  -2  -2  14       23.62       19.53      3.45 o
  -1  -2  14       68.19       75.74      4.51 o
   0  -2  14        1.82        1.22      0.39 o
   1  -2  14        4.72        6.01      1.21 o
  -2  -1  14       19.83       18.30      3.95 o
  -1  -1  14       16.47       16.59      2.85 o
   0  -1  14        0.22        0.55      0.48 o
   1  -1  14        0.00        1.21      0.57 o
  -2   0  14        0.43        0.20      0.23 o
  -1   0  14        0.10        1.24      0.28 o
   0   0  14        9.35        9.07      1.24 o
   1   0  14        3.27        4.01      0.79 o
  -2   1  14        0.17        0.19      0.10 o
  -1   1  14       11.27       10.60      2.34 o
   0   1  14       25.40       29.14      1.93 o
   1   1  14       24.58       29.95      2.15 o
  -2   2  14       10.52       11.07      1.65 o
  -1   2  14        0.81        0.47      0.31 o
   0   2  14        1.08        2.21      0.71 o
  -1   3  14        5.72        4.21      1.06 o
 
